# Supplementary material for: ProGeo-neo: a customized proteogenomic workflow for neoantigen prediction and selection
Source: BMC Med Genomics. 2020 Apr 3;13(Suppl 5):52. doi: 10.1186/s12920-020-0683-4 (PMC7118832; doi:10.1186/s12920-020-0683-4)
Supplement: Supplementary file 1 — Additional file 1. List of candidate neoantigens predicted by NetMHCpan. [file 12920_2020_683_MOESM1_ESM.xls]

## Sheet: Supplementary Table S1
HLA-type	Gene	AA Change	Mutant peptide	Rank%	Mut Position
HLA-B*35:03	RNF223	AV	KPAEPPVPA	0.72	7	WB
HLA-A*03:01	TTLL10	VA	KVPGGAQAR	1.463	6	WB
HLA-A*03:01	TTLL10	VA	GGAQARLEK	1.8278	3	WB
HLA-B*35:03	TTLL10	VA	VPGGAQARL	0.181	5	SB
HLA-A*03:01	INTS11	SN	KILNGQRK	1.4913	4	WB
HLA-A*03:01	CCNL2	MV	SVACVHLASK	0.5701	2	WB
HLA-A*03:01	CCNL2	MV	VACVHLASK	1.8519	1	WB
HLA-A*03:01	CDK11B	RW	AIKPPQQMSWK	0.4367	10	SB
HLA-A*03:01	CDK11A	RW	AIKPPQQMSWK	0.4367	10	SB
HLA-A*03:01	NADK	NK	KTAVHNGLGEK	0.9876	11	WB
HLA-A*03:01	NADK	NK	TAVHNGLGEK	1.0606	10	WB
HLA-A*03:01	NADK	NK	AVHNGLGEK	0.0739	9	SB
HLA-C*04:01	GNB1	TI	ELAGHIGYL	1.9928	6	WB
HLA-B*07:02	GNB1	TI	FFPNGNAFAI	0.898	10	WB
HLA-B*07:02	GNB1	TI	FPNGNAFAI	0.1299	9	SB
HLA-B*35:03	GNB1	TI	FFPNGNAFAI	0.1909	10	SB
HLA-B*35:03	GNB1	TI	FPNGNAFAIG	0.6657	9	WB
HLA-B*35:03	GNB1	TI	FPNGNAFAI	0.0033	9	SB
HLA-B*35:03	GNB1	TI	PNGNAFAI	1.8252	8	WB
HLA-C*04:01	GNB1	TI	FFPNGNAFAI	0.6342	10	WB
HLA-C*04:01	GNB1	TI	FPNGNAFAI	0.7633	9	WB
HLA-A*03:01	CFAP74	DG	ILAQGRGAFR	1.333	7	WB
HLA-B*07:02	CFAP74	DG	ILAQGRGAF	0.915	7	WB
HLA-C*04:01	CFAP74	DG	ILAQGRGAF	1.4881	7	WB
HLA-A*03:01	PRKCZ	AV	RVYCGQCSER	0.944	2	WB
HLA-A*03:01	ARHGEF16	HY	KYFHPYIAY	1.403	2	WB
HLA-B*35:03	ARHGEF16	HY	HAEKYFHPY	1.8455	5	WB
HLA-C*04:01	ARHGEF16	HY	ILEEHAEKY	1.0999	9	WB
HLA-C*04:01	ARHGEF16	HY	KYFHPYIAY	1.0409	2	WB
HLA-C*04:01	ARHGEF16	HY	YFHPYIAYC	0.6505	1	WB
HLA-C*04:01	ARHGEF16	HY	YFHPYIAY	1.1823	1	WB
HLA-C*04:01	MEGF6	RL	HFGPGCEQL	0.3693	9	SB
HLA-B*07:02	CCDC27	QE	ASPSERHSSM	0.1024	5	SB
HLA-B*07:02	CCDC27	QE	SPSERHSSMS	0.7543	4	WB
HLA-B*07:02	CCDC27	QE	SPSERHSSM	0.0116	4	SB
HLA-B*35:03	CCDC27	QE	ASPSERHSSM	1.7494	5	WB
HLA-B*35:03	CCDC27	QE	SPSERHSSM	0.1045	4	SB
HLA-C*04:01	CCDC27	QE	SPSERHSSM	1.7827	4	WB
HLA-A*03:01	C1orf174	TR	KATDRRTSKK	1.2171	5	WB
HLA-A*03:01	C1orf174	TR	KATDRRTSK	0.6548	5	WB
HLA-A*03:01	C1orf174	TR	ATDRRTSKK	0.3183	4	SB
HLA-B*07:02	NPHP4	PL	LPPWHTFPGAL	1.1446	11	WB
HLA-B*07:02	NPHP4	PL	PPWHTFPGAL	1.9872	10	WB
HLA-B*07:02	NPHP4	PL	TFPGALVGML	1.6935	6	WB
HLA-B*07:02	NPHP4	PL	FPGALVGML	0.3726	5	SB
HLA-B*07:02	NPHP4	PL	FPGALVGM	1.1425	5	WB
HLA-B*35:03	NPHP4	PL	HTFPGALVGM	1.4628	7	WB
HLA-B*35:03	NPHP4	PL	FPGALVGML	0.1013	5	SB
HLA-B*35:03	NPHP4	PL	FPGALVGM	0.2436	5	SB
HLA-C*04:01	NPHP4	PL	TFPGALVGML	1.5121	6	WB
HLA-C*04:01	NPHP4	PL	TFPGALVGM	0.2557	6	SB
HLA-B*07:02	CHD5	RH	HIPPVAARLQM	0.4836	1	SB
HLA-B*07:02	CHD5	RH	HIPPVAARL	1.9572	1	WB
HLA-B*35:03	CHD5	RH	HIPPVAARLQM	1.7036	1	WB
HLA-B*35:03	CHD5	RH	HIPPVAARL	1.2219	1	WB
HLA-C*04:01	CHD5	RH	RLPSMLSHI	1.4408	8	WB
HLA-C*04:01	CHD5	RH	SMLSHIPPV	1.8295	5	WB
HLA-C*04:01	CHD5	RH	HIPPVAARL	0.4373	1	SB
HLA-B*07:02	CHD5	SP	GPEGKKPGEVI	1.3597	7	WB
HLA-A*03:01	ACOT7	AV	RVASAFFTY	0.0912	2	SB
HLA-C*04:01	ACOT7	AV	KRYRVASAF	1.4932	5	WB
HLA-C*04:01	ACOT7	AV	RYRVASAFF	0.6477	4	WB
HLA-C*04:01	ACOT7	AV	VASAFFTYV	1.8701	1	WB
HLA-A*03:01	DNAJC11	VM	RNLDKNTMGY	0.7101	8	WB
HLA-A*03:01	DNAJC11	VM	NLDKNTMGY	1.3201	7	WB
HLA-C*04:01	DNAJC11	VM	NLDKNTMGYL	1.0475	7	WB
HLA-C*04:01	DNAJC11	VM	NLDKNTMGY	0.4689	7	SB
HLA-B*07:02	CAMTA1	VM	YPMAQPSL	0.1013	3	SB
HLA-B*35:03	CAMTA1	VM	NVVQGLYPM	0.5569	9	WB
HLA-B*35:03	CAMTA1	VM	YPMAQPSLG	0.64	3	WB
HLA-B*35:03	CAMTA1	VM	YPMAQPSL	0.0412	3	SB
HLA-C*04:01	CAMTA1	VM	LYPMAQPSL	0.2395	4	SB
HLA-B*07:02	PER3	LP	APEGLHGPPL	0.1324	8	SB
HLA-B*35:03	PER3	LP	APEGLHGPPL	0.7986	8	WB
HLA-A*03:01	CA6	TM	RQSPINLQRMK	1.3215	10	WB
HLA-A*03:01	CA6	TM	RMKVRYNPSLK	1.042	2	WB
HLA-A*03:01	CA6	TM	MKVRYNPSLK	0.8479	1	WB
HLA-B*07:02	CA6	TM	SPINLQRMKV	0.4846	8	SB
HLA-B*07:02	CA6	TM	SPINLQRM	0.686	8	WB
HLA-B*35:03	CA6	TM	SPINLQRM	0.9046	8	WB
HLA-A*03:01	CA6	ML	SLKGLNLTGY	0.7955	7	WB
HLA-B*07:02	CA6	ML	RYNPSLKGLNL	0.6289	11	WB
HLA-B*07:02	CA6	ML	YNPSLKGLNL	0.3379	10	SB
HLA-B*07:02	CA6	ML	NPSLKGLNL	0.0881	9	SB
HLA-B*35:03	CA6	ML	YNPSLKGLNL	0.4411	10	SB
HLA-B*35:03	CA6	ML	NPSLKGLNL	0.1432	9	SB
HLA-C*04:01	CA6	ML	RYNPSLKGLNL	1.7124	11	WB
HLA-A*03:01	CA6	SG	QIGLPSTMR	1.757	3	WB
HLA-B*07:02	CA6	SG	GLPSTMRMTV	0.6322	1	WB
HLA-C*04:01	CA6	SG	IGLPSTMRM	1.3835	2	WB
HLA-B*07:02	TMEM201	PL	MEPPHVPRKL	1.3624	10	WB
HLA-B*07:02	TMEM201	PL	PPHVPRKLPL	1.1415	8	WB
HLA-B*07:02	TMEM201	PL	VPRKLPLQDV	0.4703	5	SB
HLA-B*07:02	TMEM201	PL	LPLQDVKHAL	0.1294	1	SB
HLA-B*07:02	TMEM201	PL	EPPHVPRKL	1.1809	9	WB
HLA-B*35:03	TMEM201	PL	MEPPHVPRKL	1.1176	10	WB
HLA-B*35:03	TMEM201	PL	LPLQDVKHAL	0.0693	1	SB
HLA-B*35:03	TMEM201	PL	EPPHVPRKL	0.4936	9	SB
HLA-B*35:03	TMEM201	PL	LPLQDVKHA	1.5962	1	WB
HLA-C*04:01	LZIC	AT	FLSANTGAI	1.6221	6	WB
HLA-A*03:01	UBE4B	VA	ALQQLSTKIK	0.5072	1	WB
HLA-A*03:01	UBE4B	VA	ALQQLSTK	1.5433	1	WB
HLA-C*04:01	UBE4B	VA	NFLWALQQL	0.6985	5	WB
HLA-C*04:01	DFFA	TS	NWDIKKTESV	1.5337	9	WB
HLA-A*03:01	MASP2	DY	YLPSGRVEY	1.6035	1	WB
HLA-B*35:03	MASP2	DY	YLPSGRVEYI	0.9848	1	WB
HLA-B*35:03	MASP2	DY	YLPSGRVEY	1.9342	1	WB
HLA-C*04:01	MASP2	DY	IVDCGPPDYL	1.1852	9	WB
HLA-C*04:01	MASP2	DY	YLPSGRVEYI	1.464	1	WB
HLA-C*04:01	MASP2	DY	IVDCGPPDY	1.2467	9	WB
HLA-C*04:01	MASP2	DY	YLPSGRVEY	0.3601	1	SB
HLA-C*04:01	ANGPTL7	RH	ELNSYHLFL	0.8868	6	WB
HLA-A*03:01	DISP3	GS	AASLGSPGPYR	1.7821	6	WB
HLA-A*03:01	DISP3	GS	ASLGSPGPYR	0.4778	5	SB
HLA-A*03:01	DISP3	GS	ASLGSPGPY	1.4677	5	WB
HLA-A*03:01	DISP3	GS	SLGSPGPYR	0.2151	4	SB
HLA-B*07:02	DISP3	GS	SPGPYRDTSAA	1.2765	1	WB
HLA-B*07:02	DISP3	GS	SPGPYRDTSA	0.5903	1	WB
HLA-B*07:02	DISP3	GS	SPGPYRDTS	1.5576	1	WB
HLA-B*35:03	DISP3	RH	NTYHQATHL	1.7732	4	WB
HLA-B*07:02	DISP3	AT	TPEQVGGSPA	1.6736	1	WB
HLA-B*35:03	DISP3	AT	FPGDVFATP	0.5565	8	WB
HLA-B*35:03	DISP3	AT	DVFATPEQV	1.6889	5	WB
HLA-B*35:03	DISP3	AT	FPGDVFAT	1.7314	8	WB
HLA-A*03:01	MTHFR	EA	SLLKEALLR	0.4846	6	SB
HLA-A*03:01	MTHFR	EA	ASVFEVFVLY	1.208	1	WB
HLA-A*03:01	CLCN6	EG	SVAGGLFVGK	0.081	9	SB
HLA-A*03:01	CLCN6	EG	VAGGLFVGK	0.6086	8	WB
HLA-B*07:02	MIIP	PS	GPQEAQTSRSI	1.3444	8	WB
HLA-B*07:02	MIIP	PS	EAQTSRSIL	1.0464	5	WB
HLA-B*35:03	MIIP	PS	EAQTSRSIL	1.1442	5	WB
HLA-B*35:03	MIIP	KE	VPERSWRL	1.9408	3	WB
HLA-C*04:01	MIIP	KE	AVPERSWRL	0.4229	4	SB
HLA-B*07:02	C1orf158	FL	VPVPPHRLHPL	0.2495	11	SB
HLA-B*07:02	C1orf158	FL	VPPHRLHPL	0.2374	9	SB
HLA-B*35:03	C1orf158	FL	VPVPPHRLHPL	0.7647	11	WB
HLA-B*35:03	C1orf158	FL	VPPHRLHPL	0.3932	9	SB
HLA-A*03:01	PRAMEF1	RG	YLKEMKNLGK	0.6004	9	WB
HLA-C*04:01	PRAMEF2	GW	IYINSIWEL	0.2001	7	SB
HLA-A*03:01	HNRNPCL2	ND	RISGDTSRRGK	0.9659	5	WB
HLA-A*03:01	HNRNPCL2	ND	RISGDTSRR	0.4601	5	SB
HLA-A*03:01	PRDM2	SL	VELSKMLSNK	0.8056	7	WB
HLA-A*03:01	PRDM2	SL	ELSKMLSNK	0.7272	6	WB
HLA-A*03:01	PRDM2	SL	KMLSNKLK	1.8156	3	WB
HLA-B*35:03	PRDM2	SL	FSVELSKML	1.7406	9	WB
HLA-A*03:01	KAZN	AT	RASSVTRTGK	0.3608	8	SB
HLA-A*03:01	KAZN	AT	ASSVTRTGK	0.3215	7	SB
HLA-A*03:01	FHAD1	GR	GNSAVFTARK	1.3469	9	WB
HLA-A*03:01	FHAD1	GR	NSAVFTARK	0.9141	8	WB
HLA-B*07:02	FHAD1	GR	AVFTARKAA	1.7847	6	WB
HLA-C*04:01	FHAD1	EG	GFGEEIMEY	1.0521	3	WB
HLA-B*07:02	CELA2A	WR	RPNSWPRQVSL	0.079	7	SB
HLA-B*07:02	CELA2A	WR	ARPNSWPRQV	1.1183	8	WB
HLA-B*07:02	CELA2A	WR	RPNSWPRQVS	1.1119	7	WB
HLA-B*07:02	CELA2A	WR	SWPRQVSLQY	0.9758	4	WB
HLA-B*07:02	CELA2A	WR	RPNSWPRQV	0.1099	7	SB
HLA-B*07:02	CELA2A	WR	NSWPRQVSL	0.9497	5	WB
HLA-B*07:02	CELA2A	WR	WPRQVSLQY	0.6547	3	WB
HLA-B*35:03	CELA2A	WR	RPNSWPRQVSL	1.4857	7	WB
HLA-B*35:03	CELA2A	WR	RPNSWPRQV	0.7652	7	WB
HLA-B*35:03	CELA2A	WR	NSWPRQVSL	0.5028	5	WB
HLA-B*35:03	CELA2A	WR	WPRQVSLQY	0.6779	3	WB
HLA-C*04:01	CELA2A	WR	NSWPRQVSL	1.3179	5	WB
HLA-A*03:01	CELA2B	GR	HCISSSRIYR	1.8195	7	WB
HLA-A*03:01	CELA2B	GR	RIYRVMLGQH	1.5049	1	WB
HLA-A*03:01	CELA2B	GR	CISSSRIYR	1.3139	6	WB
HLA-A*03:01	CELA2B	GR	RIYRVMLGQ	0.6217	1	WB
HLA-B*07:02	CELA2B	GR	SSRIYRVML	0.9506	3	WB
HLA-B*07:02	CELA2B	QR	LPDDLKQGRLL	1.5067	9	WB
HLA-B*07:02	CELA2B	QR	LPDDLKQGRL	0.8493	9	WB
HLA-B*35:03	CELA2B	QR	LPDDLKQGRLL	0.4897	9	SB
HLA-B*35:03	CELA2B	QR	LPDDLKQGRL	0.3454	9	SB
HLA-A*03:01	CASP9	AV	QLWDVLLSR	0.4068	5	SB
HLA-A*03:01	CASP9	AV	VLLSRELFR	0.3459	1	SB
HLA-B*35:03	CASP9	AV	QVDQLWDVL	1.8317	8	WB
HLA-C*04:01	CASP9	AV	LWDVLLSREL	0.8779	4	WB
HLA-C*04:01	CASP9	AV	QVDQLWDVL	0.9425	8	WB
HLA-C*04:01	DNAJC16	RW	RWYNINIYA	1.2337	2	WB
HLA-A*03:01	AGMAT	GR	RIREESVMLR	0.3094	10	SB
HLA-B*07:02	AGMAT	GR	RTVNPSTGAL	0.8619	1	WB
HLA-B*07:02	FBLIM1	SF	VFPRELAVEA	1.06	2	WB
HLA-B*07:02	FBLIM1	SF	FPRELAVEAM	0.137	1	SB
HLA-B*07:02	FBLIM1	SF	TVFPRELAV	1.7593	3	WB
HLA-B*07:02	FBLIM1	SF	FPRELAVEA	0.3734	1	SB
HLA-B*35:03	FBLIM1	SF	FPRELAVEAM	0.0804	1	SB
HLA-B*35:03	FBLIM1	SF	TVFPRELAV	0.9368	3	WB
HLA-B*35:03	FBLIM1	SF	FPRELAVEA	0.2265	1	SB
HLA-C*04:01	FBLIM1	SF	TVFPRELAV	1.2673	3	WB
HLA-B*07:02	SPEN	AV	KPEQPVDGVSA	1.9408	6	WB
HLA-B*07:02	SPEN	AV	QPVDGVSAVDL	0.4217	3	SB
HLA-B*07:02	SPEN	AV	EQPVDGVSAV	1.4325	4	WB
HLA-B*07:02	SPEN	AV	KPEQPVDGV	0.6841	6	WB
HLA-B*07:02	SPEN	AV	QPVDGVSAV	0.1232	3	SB
HLA-B*35:03	SPEN	AV	QPVDGVSAVDL	0.2708	3	SB
HLA-B*35:03	SPEN	AV	EQPVDGVSAV	0.4883	4	SB
HLA-B*35:03	SPEN	AV	KPEQPVDGV	0.9516	6	WB
HLA-B*35:03	SPEN	AV	QPVDGVSAV	0.0273	3	SB
HLA-B*35:03	SPEN	AV	PVDGVSAV	1.3985	2	WB
HLA-A*03:01	SPEN	RC	RCSLVHEVGK	1.4822	2	WB
HLA-B*35:03	CLCNKB	AG	FGAPFSGVL	0.9882	2	WB
HLA-C*04:01	CLCNKB	AG	VFGAPFSGVL	1.6847	3	WB
HLA-C*04:01	CLCNKB	AG	FGAPFSGVLF	1.8995	2	WB
HLA-C*04:01	CLCNKB	AG	VFGAPFSGV	0.8719	3	WB
HLA-C*04:01	CLCNKB	AG	FGAPFSGVL	1.2539	2	WB
HLA-C*04:01	CLCNKB	AG	GAPFSGVLF	1.804	1	WB
HLA-A*03:01	FBXO42	PA	SAAEGYDLK	1.4527	3	WB
HLA-B*07:02	FBXO42	PA	SPSTPSAAEGY	1.6931	8	WB
HLA-B*07:02	FBXO42	PA	TPSAAEGYDL	0.6144	5	WB
HLA-B*07:02	FBXO42	PA	SPSTPSAAE	1.1382	8	WB
HLA-B*07:02	FBXO42	PA	SPSTPSAA	1.4239	8	WB
HLA-B*35:03	FBXO42	PA	TPSAAEGYDL	0.638	5	WB
HLA-B*35:03	CROCC	RG	LAGAQEVEL	1.0838	3	WB
HLA-B*35:03	CROCC	RG	GAQEVELTL	0.6343	1	WB
HLA-C*04:01	CROCC	RG	GAQEVELTL	1.8828	1	WB
HLA-B*07:02	SDHB	AT	RRRLPTTTL	0.683	6	WB
HLA-C*04:01	SDHB	AT	RRRLPTTTL	0.9751	6	WB
HLA-A*03:01	PADI4	GS	VVDIAHSPPAK	1.735	7	WB
HLA-A*03:01	PADI4	GS	VDIAHSPPAK	0.4589	6	SB
HLA-A*03:01	PADI4	GS	IAHSPPAKKK	0.9731	4	WB
HLA-A*03:01	PADI4	GS	DIAHSPPAK	1.9936	5	WB
HLA-A*03:01	PADI4	GS	IAHSPPAKK	0.2574	4	SB
HLA-A*03:01	PADI4	VA	KAASGSTGDQK	1.4234	2	WB
HLA-A*03:01	PADI4	VA	AASGSTGDQK	1.583	1	WB
HLA-B*35:03	PADI4	GA	YLTAVEISL	1.2458	4	WB
HLA-C*04:01	PADI4	GA	YLTAVEISL	0.7465	4	WB
HLA-B*07:02	PADI4	DN	AFPDTNFPGL	0.8685	6	WB
HLA-B*07:02	PADI4	DN	FPDTNFPGL	0.2551	5	SB
HLA-B*35:03	PADI4	DN	AFPDTNFPGL	0.7948	6	WB
HLA-B*35:03	PADI4	DN	FPDTNFPGLI	0.4259	5	SB
HLA-B*35:03	PADI4	DN	DTNFPGLITL	1.6225	3	WB
HLA-B*35:03	PADI4	DN	FPDTNFPGL	0.0067	5	SB
HLA-B*35:03	PADI4	DN	TNFPGLITL	1.1494	2	WB
HLA-C*04:01	PADI4	DN	AFPDTNFPGL	0.2572	6	SB
HLA-C*04:01	PADI4	DN	NFPGLITLTI	1.783	1	WB
HLA-C*04:01	PADI4	DN	ALAFPDTNF	1.5546	8	WB
HLA-C*04:01	PADI4	DN	FPDTNFPGL	0.1837	5	SB
HLA-C*04:01	PADI4	DN	TNFPGLITL	1.4286	2	WB
HLA-C*04:01	PADI4	DN	NFPGLITL	1.1552	1	WB
HLA-A*03:01	PADI4	VI	LEVSPPVTIR	1.6451	9	WB
HLA-A*03:01	PADI4	VI	VSPPVTIRGK	1.2282	7	WB
HLA-B*07:02	PADI4	VI	TIRGKEYPL	0.8741	2	WB
HLA-B*07:02	ARHGEF10L	DN	PPLIHLNSI	1.5054	7	WB
HLA-B*35:03	ARHGEF10L	DN	PPLIHLNSI	1.3318	7	WB
HLA-B*35:03	TAS1R2	IV	HTVNNTIPM	0.5563	3	WB
HLA-C*04:01	TAS1R2	IV	IQDISWHTV	0.3934	9	SB
HLA-C*04:01	TAS1R2	IV	SWHTVNNTI	0.8316	5	WB
HLA-A*03:01	TAS1R2	RH	RQHLVTIVDK	1.9411	3	WB
HLA-B*35:03	TAS1R2	RH	MTSEERQHL	1.8676	8	WB
HLA-B*07:02	TAS1R2	SC	GPRAKTICSLF	0.8262	8	WB
HLA-B*07:02	TAS1R2	SC	GPRAKTICSL	0.0413	8	SB
HLA-B*07:02	TAS1R2	SC	GPRAKTICS	1.83	8	WB
HLA-A*03:01	UBR4	ML	ALEELENKPRK	1.9465	5	WB
HLA-A*03:01	UBR4	ML	RVALEELENK	0.5344	7	WB
HLA-B*07:02	HTR6	AT	TEPELRPHPL	1.2525	1	WB
HLA-B*35:03	HTR6	AT	NIDPTEPEL	0.3924	5	SB
HLA-C*04:01	HTR6	AT	FFNIDPTEPEL	0.1391	7	SB
HLA-C*04:01	HTR6	AT	FNIDPTEPEL	1.0375	6	WB
HLA-C*04:01	HTR6	AT	NIDPTEPEL	0.2458	5	SB
HLA-B*07:02	TMCO4	RH	SVQLHVAGL	1.6259	5	WB
HLA-B*07:02	TMCO4	RH	HVAGLQPVL	0.8486	1	WB
HLA-B*35:03	TMCO4	RH	HVAGLQPVL	0.3449	1	SB
HLA-B*07:02	TMCO4	AT	WPASLLSVT	1.6613	9	WB
HLA-B*35:03	TMCO4	AT	WPASLLSVT	1.3881	9	WB
HLA-C*04:01	TMCO4	LV	QWLEVSEAV	1.347	5	WB
HLA-C*04:01	TMCO4	LV	WLEVSEAVL	1.8557	4	WB
HLA-C*04:01	TMCO4	QK	FMAGLVKWL	1.9983	7	WB
HLA-C*04:01	TMCO4	QK	KWLELSEAV	1.657	1	WB
HLA-A*03:01	PLA2G2D	SG	HLKTQGCGIYK	1.091	8	WB
HLA-A*03:01	PLA2G2D	SG	LKTQGCGIYK	1.329	7	WB
HLA-A*03:01	PLA2G2D	SG	KTQGCGIYKD	1.8505	6	WB
HLA-A*03:01	PLA2G2D	SG	KTQGCGIYK	0.0623	6	SB
HLA-A*03:01	PLA2G2D	SG	GIYKDYYRY	0.2986	1	SB
HLA-B*07:02	VWA5B1	NS	AVSNTGKVL	0.5666	3	WB
HLA-A*03:01	MUL1	IM	KSMLSEAPGK	0.3567	3	SB
HLA-A*03:01	MUL1	IM	SMLSEAPGK	0.1899	2	SB
HLA-A*03:01	PINK1	NT	HILALKTLK	0.136	7	SB
HLA-A*03:01	PINK1	NT	ALKTLKLDK	0.2726	4	SB
HLA-A*03:01	PINK1	NT	ILALKTLK	1.3263	6	WB
HLA-C*04:01	PINK1	NT	ILALKTLKL	0.7249	6	WB
HLA-B*35:03	KIF17	DE	EPNMEEDRY	1.3737	6	WB
HLA-C*04:01	KIF17	DE	NMEEDRYRL	0.7325	4	WB
HLA-C*04:01	KIF17	DE	EEDRYRLML	1.8636	2	WB
HLA-A*03:01	KIF17	VM	VIQHDMEAEK	1.6519	6	WB
HLA-B*07:02	KIF17	VM	LPQPVIQHDM	0.7042	10	WB
HLA-B*35:03	KIF17	VM	LPQPVIQHDM	0.3578	10	SB
HLA-B*07:02	EIF4G3	PA	SAVPAQIAITV	1.5879	2	WB
HLA-B*07:02	EIF4G3	PA	AVPAQIAITV	0.44	1	SB
HLA-B*07:02	EIF4G3	PA	SAVPAQIAI	0.8594	2	WB
HLA-B*35:03	EIF4G3	PA	SAVPAQIAITV	1.6906	2	WB
HLA-B*35:03	EIF4G3	PA	AVPAQIAITV	0.8241	1	WB
HLA-B*35:03	EIF4G3	PA	SAVPAQIAI	0.2208	2	SB
HLA-B*35:03	CELA3B	RW	SSWTYQVVL	1.8544	3	WB
HLA-A*03:01	ZBTB40	YC	AIQQKIECK	0.93	8	WB
HLA-A*03:01	ZBTB40	VM	RHMVTHVGGK	0.6235	3	WB
HLA-A*03:01	ZBTB40	VM	HMVTHVGGK	0.3393	2	SB
HLA-B*07:02	ZBTB40	VM	SAPSMLERHM	1.4413	10	WB
HLA-B*07:02	ZBTB40	VM	APSMLERHMV	0.7677	9	WB
HLA-B*07:02	ZBTB40	VM	APSMLERHM	0.1729	9	SB
HLA-B*35:03	ZBTB40	VM	APSMLERHM	0.4767	9	SB
HLA-A*03:01	LUZP1	DN	RMADGPLKNR	0.1229	9	SB
HLA-B*07:02	LUZP1	DN	GPLKNRPETVV	1.8972	5	WB
HLA-B*07:02	LUZP1	DN	GPLKNRPETV	0.8856	5	WB
HLA-B*07:02	LUZP1	DN	GPLKNRPET	1.2052	5	WB
HLA-A*03:01	LUZP1	QK	GSSKSEGKK	1.9706	4	WB
HLA-A*03:01	ASAP3	RH	GTHRDYIMAK	0.106	3	SB
HLA-C*04:01	ASAP3	RH	HRDYIMAKY	0.9607	1	WB
HLA-A*03:01	E2F2	TI	GMFEDPIRPGK	0.5685	7	WB
HLA-A*03:01	E2F2	TI	MFEDPIRPGK	1.8134	6	WB
HLA-B*35:03	E2F2	TI	DPIRPGKQQQL	1.6628	3	WB
HLA-C*04:01	E2F2	TI	IRPGKQQQL	1.987	1	WB
HLA-A*03:01	MDS2	NH	SWCLLNVHLSK	1.1953	8	WB
HLA-A*03:01	MDS2	NH	CLLNVHLSK	0.3461	6	SB
HLA-A*03:01	MDS2	NH	LLNVHLSK	1.2815	5	WB
HLA-C*04:01	MDS2	NH	LLNVHLSKL	1.8864	5	WB
HLA-C*04:01	MDS2	NH	HLSKLPTRL	0.9887	1	WB
HLA-A*03:01	ELOA	GS	SKMQVYSSSK	1.3272	8	WB
HLA-A*03:01	ELOA	GS	KMQVYSSSK	0.0581	7	SB
HLA-A*03:01	ELOA	GS	SSKCAYLPK	1.9156	1	WB
HLA-C*04:01	ELOA	GS	YSSSKCAYL	1.6902	3	WB
HLA-A*03:01	CNR2	QR	VLYLILSSHR	1.5493	10	WB
HLA-A*03:01	CNR2	QR	ILSSHRLRRK	0.3097	6	SB
HLA-A*03:01	CNR2	QR	ILSSHRLRR	0.263	6	SB
HLA-A*03:01	CNR2	QR	LSSHRLRRK	1.9671	5	WB
HLA-B*07:02	CNR2	QR	RLRRKPSYL	1.2392	1	WB
HLA-B*35:03	CNR2	QR	YLILSSHRL	1.4084	8	WB
HLA-C*04:01	CNR2	QR	YLILSSHRL	0.3835	8	SB
HLA-C*04:01	CNR2	QR	RLRRKPSYL	1.7159	1	WB
HLA-B*07:02	MYOM3	DG	EPSPRGRAPL	0.2715	6	SB
HLA-B*07:02	MYOM3	DG	SPRGRAPLTY	0.4289	4	SB
HLA-B*07:02	MYOM3	DG	RGRAPLTYSL	1.5622	2	WB
HLA-B*07:02	MYOM3	DG	SPRGRAPLT	0.4927	4	SB
HLA-B*07:02	MYOM3	DG	SPRGRAPL	0.0705	4	SB
HLA-B*35:03	MYOM3	DG	EPSPRGRAPL	0.9233	6	WB
HLA-B*35:03	MYOM3	DG	SPRGRAPLTY	1.7258	4	WB
HLA-C*04:01	MYOM3	DG	GRAPLTYSL	0.8277	1	WB
HLA-A*03:01	MYOM3	TM	SMFGPSVEF	1.2793	2	WB
HLA-B*07:02	MYOM3	TM	SMFGPSVEF	1.5334	2	WB
HLA-B*35:03	MYOM3	TM	SMFGPSVEF	0.7194	2	WB
HLA-C*04:01	MYOM3	TM	GFDSEIFKRSM	1.493	11	WB
HLA-C*04:01	MYOM3	TM	SMFGPSVEF	0.2905	2	SB
HLA-C*04:01	MYOM3	TM	MFGPSVEF	0.4392	1	SB
HLA-A*03:01	MYOM3	DH	AGFHSEIFK	0.4046	4	SB
HLA-B*35:03	MYOM3	DH	DAGFHSEIF	1.1195	5	WB
HLA-A*03:01	IL22RA1	VI	IMICIPTWAK	1.0777	5	WB
HLA-A*03:01	IL22RA1	VI	MICIPTWAK	0.7482	4	WB
HLA-B*07:02	IL22RA1	VI	IPTWAKESA	0.8569	1	WB
HLA-B*35:03	IL22RA1	VI	IPTWAKESA	1.0663	1	WB
HLA-A*03:01	GRHL3	EK	KTSLLHPRLSR	1.2905	1	WB
HLA-A*03:01	GRHL3	EK	KVYKKCKRGK	0.5837	10	WB
HLA-A*03:01	STPG1	IV	ARLDTIVSKY	1.8445	7	WB
HLA-A*03:01	STPG1	IV	VSKYPAANAY	1.9076	1	WB
HLA-A*03:01	STPG1	IV	ARLDTIVSK	1.9475	7	WB
HLA-A*03:01	STPG1	IV	RLDTIVSKY	0.1996	6	SB
HLA-A*03:01	STPG1	IV	RLDTIVSK	0.2575	6	SB
HLA-C*04:01	STPG1	IV	RLDTIVSKY	0.3469	6	SB
HLA-A*03:01	SYF2	AV	LHLMRNEVRK	1.5879	8	WB
HLA-A*03:01	SYF2	AV	HLMRNEVRK	0.1799	7	SB
HLA-B*35:03	TMEM50A	PL	IVYLGIAVF	1.408	4	WB
HLA-A*03:01	LDLRAP1	SP	RQDCTPPLK	1.0271	7	WB
HLA-B*07:02	LDLRAP1	SP	TPPLKSLVA	0.9459	3	WB
HLA-B*35:03	LDLRAP1	SP	TPPLKSLVA	1.2133	3	WB
HLA-A*03:01	TRIM63	KE	RITQEQEEK	1.5865	8	WB
HLA-B*35:03	CATSPER4	QR	DAWDMREFI	0.7148	6	WB
HLA-B*35:03	CATSPER4	QR	DMREFITHM	1.5953	3	WB
HLA-A*03:01	CEP85	SN	RTNTSKELYR	0.653	3	WB
HLA-A*03:01	CEP85	SN	RTNTSKELY	1.0892	3	WB
HLA-B*07:02	CEP85	SN	NPRTNTSKEL	0.1751	5	SB
HLA-B*35:03	CEP85	SN	NPRTNTSKEL	1.1812	5	WB
HLA-A*03:01	UBXN11	LR	RVVGRQRMHK	0.0957	7	SB
HLA-A*03:01	UBXN11	LR	RVVGRQRMH	1.7698	7	WB
HLA-A*03:01	UBXN11	LR	VVGRQRMHK	0.2453	6	SB
HLA-B*07:02	CD52	NS	SPSASSSIS	1.8909	7	WB
HLA-B*07:02	CD52	NS	SPSASSSI	0.3991	7	SB
HLA-B*35:03	CD52	NS	SSISGGIFL	1.5431	2	WB
HLA-B*35:03	CD52	NS	SPSASSSI	1.9447	7	WB
HLA-C*04:01	CD52	NS	SISGGIFLF	0.8633	1	WB
HLA-B*07:02	CD52	IM	SPSASSNM	0.5686	8	WB
HLA-B*35:03	CD52	IM	SPSASSNM	1.3231	8	WB
HLA-C*04:01	CD52	IM	NMSGGIFLF	0.4649	2	SB
HLA-B*07:02	ZNF683	RL	APTDSPGLEL	0.0711	10	SB
HLA-B*07:02	ZNF683	RL	SPGLELGGM	0.3981	6	SB
HLA-B*35:03	ZNF683	RL	APTDSPGLEL	0.2352	10	SB
HLA-B*35:03	ZNF683	RL	SPGLELGGM	0.8384	6	WB
HLA-C*04:01	ZNF683	RL	APTDSPGLEL	1.5218	10	WB
HLA-C*04:01	ZNF683	RL	PTDSPGLEL	1.0192	9	WB
HLA-B*07:02	RPS6KA1	KT	YRREITPPF	1.8651	6	WB
HLA-B*07:02	RPS6KA1	KT	TPPFKPAVA	0.9774	1	WB
HLA-B*07:02	RPS6KA1	KT	TPPFKPAV	1.4212	1	WB
HLA-B*35:03	RPS6KA1	KT	TPPFKPAVA	1.0563	1	WB
HLA-B*35:03	RPS6KA1	KT	TPPFKPAV	1.8451	1	WB
HLA-C*04:01	RPS6KA1	KT	YRREITPPF	1.3091	6	WB
HLA-C*04:01	RPS6KA1	KT	ITPPFKPAV	1.4352	2	WB
HLA-B*35:03	GPN2	RG	FGAQEQRSL	1.5985	2	WB
HLA-B*07:02	NR0B2	RW	LPPQDQRWLL	0.8836	8	WB
HLA-B*07:02	NR0B2	RW	LPPQDQRWL	1.1904	8	WB
HLA-B*07:02	NR0B2	RW	PPQDQRWLL	1.4732	7	WB
HLA-B*35:03	NR0B2	RW	LPPQDQRWLL	0.6128	8	WB
HLA-B*35:03	NR0B2	RW	LPPQDQRWL	0.4669	8	SB
HLA-B*35:03	NR0B2	RW	PPQDQRWLL	0.8247	7	WB
HLA-B*07:02	AHDC1	TM	SGRGSYYSM	0.9839	9	WB
HLA-A*03:01	THEMIS2	VI	AIMHMRRTIIK	1.5551	10	WB
HLA-A*03:01	THEMIS2	VI	IMHMRRTIIK	0.8595	9	WB
HLA-A*03:01	THEMIS2	VI	HMRRTIIK	1.8692	7	WB
HLA-B*07:02	THEMIS2	VI	TIIKIPSTL	1.0092	3	WB
HLA-B*35:03	THEMIS2	VI	TIIKIPSTL	0.8687	3	WB
HLA-A*03:01	TRNAU1AP	RH	SVAIPKASHVK	1.0181	9	WB
HLA-A*03:01	TRNAU1AP	RH	VAIPKASHVK	1.23	8	WB
HLA-A*03:01	TRNAU1AP	RH	SVAIPKASH	1.9788	9	WB
HLA-A*03:01	TRNAU1AP	RH	AIPKASHVK	0.6502	7	WB
HLA-A*03:01	TRNAU1AP	RH	ASHVKPVEY	1.1444	3	WB
HLA-B*07:02	TRNAU1AP	RH	IPKASHVKPV	0.6927	6	WB
HLA-B*35:03	TRNAU1AP	RH	VAIPKASHV	1.6663	8	WB
HLA-B*07:02	YTHDF2	VM	SPPMAQASV	0.1967	4	SB
HLA-B*35:03	YTHDF2	VM	SPPMAQASV	0.2962	4	SB
HLA-A*03:01	YTHDF2	EK	RVFIIKSYSK	0.1814	10	SB
HLA-A*03:01	YTHDF2	EK	KSYSKDDIHR	1.0533	5	WB
HLA-A*03:01	YTHDF2	EK	VFIIKSYSK	1.4486	9	WB
HLA-C*04:01	YTHDF2	EK	SYSKDDIHRSI	0.4929	4	SB
HLA-C*04:01	YTHDF2	EK	YSKDDIHRSI	1.42	3	WB
HLA-C*04:01	YTHDF2	EK	SKDDIHRSI	0.8255	2	WB
HLA-A*03:01	SRSF4	GA	RSRSKAGSR	1.8273	6	WB
HLA-A*03:01	SRSF4	GA	RSKAGSRSR	1.5894	4	WB
HLA-A*03:01	SRSF4	ED	KSRSPSKDK	1.1408	8	WB
HLA-A*03:01	MECR	MI	GTIVTYGGMAK	0.8525	3	WB
HLA-A*03:01	MECR	MI	TIVTYGGMAK	0.5046	2	WB
HLA-A*03:01	MECR	MI	IVTYGGMAK	0.1255	1	SB
HLA-B*07:02	MECR	MI	LARGGTIVT	1.9952	7	WB
HLA-B*35:03	MECR	FL	NMIQGNYGL	1.3454	9	WB
HLA-C*04:01	MECR	FL	NMIQGNYGL	1.4257	9	WB
HLA-C*04:01	MECR	FL	GLLPELPAV	1.4985	2	WB
HLA-A*03:01	LAPTM5	RK	KCMNSVEEKK	1.1078	10	WB
HLA-A*03:01	LAPTM5	RK	SVEEKKNSK	1.3038	6	WB
HLA-B*35:03	SERINC2	GS	LPTQLSNETV	1.1182	6	WB
HLA-B*35:03	SERINC2	GS	LPTQLSNET	1.2755	6	WB
HLA-A*03:01	COL16A1	PS	KSGPPGSTGR	1.125	2	WB
HLA-A*03:01	COL16A1	TK	RLSLMKKSAIK	1.1714	7	WB
HLA-A*03:01	COL16A1	TK	LIHRLSLMKK	1.2193	10	WB
HLA-A*03:01	COL16A1	TK	LSLMKKSAIK	1.0172	6	WB
HLA-A*03:01	COL16A1	TK	SLMKKSAIKK	0.0786	5	SB
HLA-A*03:01	COL16A1	TK	SLMKKSAIK	0.0448	5	SB
HLA-A*03:01	COL16A1	TK	LMKKSAIKK	0.0922	4	SB
HLA-B*35:03	ADGRB2	LM	MSILASNIL	1.0838	1	WB
HLA-A*03:01	KHDRBS1	RQ	RAQTAGIQR	1.6394	3	WB
HLA-B*07:02	KHDRBS1	RQ	RGAPAPRAQTA	1.1949	9	WB
HLA-B*07:02	KHDRBS1	RQ	APAPRAQTAGI	0.6215	7	WB
HLA-B*07:02	KHDRBS1	RQ	GAPAPRAQTA	1.2664	8	WB
HLA-B*07:02	KHDRBS1	RQ	APAPRAQTAG	1.6092	7	WB
HLA-B*07:02	KHDRBS1	RQ	PAPRAQTAGI	0.9401	6	WB
HLA-B*07:02	KHDRBS1	RQ	APRAQTAGIQ	1.1372	5	WB
HLA-B*07:02	KHDRBS1	RQ	APAPRAQTA	0.1076	7	SB
HLA-B*07:02	KHDRBS1	RQ	APRAQTAGI	0.0229	5	SB
HLA-B*07:02	KHDRBS1	RQ	APAPRAQT	1.5585	7	WB
HLA-B*35:03	KHDRBS1	RQ	APAPRAQTA	0.7055	7	WB
HLA-B*35:03	KHDRBS1	RQ	APRAQTAGI	1.0839	5	WB
HLA-A*03:01	TMEM39B	RH	LIHSEVEFLK	1.697	3	WB
HLA-B*07:02	TMEM39B	RH	SPSLIHSEVEF	1.0095	6	WB
HLA-B*07:02	TMEM39B	RH	LSPSLIHSEV	1.7432	7	WB
HLA-B*07:02	TMEM39B	RH	SPSLIHSEV	0.0701	6	SB
HLA-B*35:03	TMEM39B	RH	SPSLIHSEVEF	1.2194	6	WB
HLA-B*35:03	TMEM39B	RH	SPSLIHSEV	0.1874	6	SB
HLA-A*03:01	TSSK3	SN	QTFCGNTAY	1.3041	6	WB
HLA-B*35:03	TSSK3	SN	NTAYAAPEVL	1.5992	1	WB
HLA-B*35:03	ZBTB8A	GA	IVEDGSADL	1.8001	7	WB
HLA-B*35:03	ZBTB8A	GA	SADLVIQQV	1.1303	2	WB
HLA-C*04:01	ZBTB8A	GA	IVEDGSADL	1.2444	7	WB
HLA-C*04:01	ZBTB8A	GA	SADLVIQQV	0.7117	2	WB
HLA-A*03:01	RBBP4	AT	FILATGSTDK	0.9951	8	WB
HLA-A*03:01	RBBP4	AT	ILATGSTDK	0.1697	7	SB
HLA-C*04:01	RBBP4	AT	STDKTVALW	1.0968	2	WB
HLA-B*35:03	SYNC	RQ	FADFQEVL	1.1659	5	WB
HLA-C*04:01	SYNC	RQ	AQFADFQEVL	1.7437	7	WB
HLA-C*04:01	SYNC	RQ	QFADFQEVL	0.2169	6	SB
HLA-B*35:03	SYNC	MV	SPSVEENLSI	0.4425	4	SB
HLA-B*35:03	SYNC	MV	SPSVEENL	1.2883	4	WB
HLA-B*35:03	AK2	ST	IEFTIPDSL	1.3503	4	WB
HLA-B*35:03	AK2	ST	FTIPDSLLI	1.1074	2	WB
HLA-C*04:01	AK2	ST	IEFTIPDSL	1.9407	4	WB
HLA-C*04:01	AK2	ST	EFTIPDSLL	0.9481	3	WB
HLA-C*04:01	AK2	ST	FTIPDSLLI	0.9634	2	WB
HLA-A*03:01	AZIN2	VM	FVADLGAIMRK	1.2146	9	WB
HLA-A*03:01	AZIN2	VM	VADLGAIMRK	0.5457	8	WB
HLA-A*03:01	AZIN2	VM	IMRKHFCFLK	1.5453	2	WB
HLA-A*03:01	AZIN2	VM	ADLGAIMRK	1.7371	7	WB
HLA-B*07:02	AZIN2	VM	FVADLGAIM	1.2788	9	WB
HLA-B*35:03	AZIN2	VM	FVADLGAIM	0.2132	9	SB
HLA-C*04:01	AZIN2	VM	FFVADLGAIM	0.8064	10	WB
HLA-C*04:01	AZIN2	VM	FVADLGAIM	0.646	9	WB
HLA-B*07:02	ZSCAN20	YD	LPRLGDSDAEM	0.5354	6	WB
HLA-B*07:02	ZSCAN20	YD	LPRLGDSDA	1.067	6	WB
HLA-B*35:03	ZSCAN20	YD	LPRLGDSDAEM	1.135	6	WB
HLA-A*03:01	CSMD2	MV	YTVGTKAVY	1.9887	8	WB
HLA-A*03:01	CSMD2	MV	AVYSCSEGY	0.5894	2	WB
HLA-B*35:03	CSMD2	MV	YTVGTKAVY	1.7446	8	WB
HLA-A*03:01	CSMD2	RK	RGFDLSELEK	0.9622	10	WB
HLA-C*04:01	CSMD2	VI	FYSDISISAA	1.3904	7	WB
HLA-C*04:01	CSMD2	VI	FYSDISISA	0.4283	7	SB
HLA-C*04:01	CSMD2	VI	SISAAGFHL	1.9681	2	WB
HLA-B*07:02	HMGB4	EA	PQAPRRPPSSF	1.5496	3	WB
HLA-B*07:02	HMGB4	EA	QAPRRPPSSFL	0.6109	2	WB
HLA-B*07:02	HMGB4	EA	APRRPPSSFLL	0.056	1	SB
HLA-B*07:02	HMGB4	EA	QAPRRPPSSF	0.1883	2	SB
HLA-B*07:02	HMGB4	EA	APRRPPSSFL	0.0137	1	SB
HLA-B*07:02	HMGB4	EA	APRRPPSSF	0.0052	1	SB
HLA-B*07:02	HMGB4	EA	APRRPPSS	1.7939	1	WB
HLA-B*35:03	HMGB4	EA	APRRPPSSFL	1.7514	1	WB
HLA-B*35:03	HMGB4	EA	APRRPPSSF	0.5931	1	WB
HLA-C*04:01	HMGB4	EA	APRRPPSSF	1.8951	1	WB
HLA-B*07:02	GJB5	HY	HYPHGTTSSC	1.7011	2	WB
HLA-B*07:02	GJB5	HY	YPHGTTSSC	0.4186	1	SB
HLA-B*35:03	GJB5	HY	YPHGTTSSC	0.2969	1	SB
HLA-B*35:03	GJB4	CW	EPWPHTVDCYI	1.7596	3	WB
HLA-B*35:03	GJB4	CW	EPWPHTVDCY	1.6639	3	WB
HLA-B*35:03	GJB4	CW	SVEPWPHTV	1.5224	5	WB
HLA-B*35:03	GJB4	CW	EPWPHTVDC	0.6679	3	WB
HLA-B*35:03	GJB4	CW	WPHTVDCYI	0.5945	1	WB
HLA-C*04:01	GJB4	CW	SVEPWPHTV	0.4521	5	SB
HLA-A*03:01	GJB3	KN	RVLRGLHNDK	0.1444	8	SB
HLA-A*03:01	GJB3	KN	VLRGLHNDK	0.4547	7	SB
HLA-B*07:02	GJA4	PS	KSPSRPSSSA	1.2107	2	WB
HLA-B*07:02	GJA4	PS	SPSRPSSSAS	0.9893	1	WB
HLA-B*07:02	GJA4	PS	SPSRPSSSA	0.2293	1	SB
HLA-B*35:03	GJA4	PS	SPSRPSSSA	1.9876	1	WB
HLA-A*03:01	ZMYM1	VM	QLSLASSGMNK	1.0589	9	WB
HLA-A*03:01	ZMYM1	VM	LSLASSGMNK	0.1906	8	SB
HLA-A*03:01	ZMYM1	VM	SLASSGMNKM	0.6083	7	WB
HLA-A*03:01	ZMYM1	VM	SLASSGMNK	0.0094	7	SB
HLA-B*35:03	ZMYM1	VM	LASSGMNKM	0.5213	6	WB
HLA-A*03:01	PSMB2	AS	YMDYLAALSK	0.6668	9	WB
HLA-A*03:01	PSMB2	AS	ALSKAPFAAH	1.8151	3	WB
HLA-B*35:03	PSMB2	AS	LAALSKAPF	1.7478	5	WB
HLA-A*03:01	PSMB2	RQ	RNLADCLQSR	1.8993	8	WB
HLA-A*03:01	AGO3	RH	RFKPTHIIFY	1.8354	6	WB
HLA-C*04:01	AGO3	RH	TRFKPTHIIF	1.945	7	WB
HLA-C*04:01	AGO3	RH	RFKPTHIIFY	1.9752	6	WB
HLA-C*04:01	AGO3	RH	RFKPTHIIF	0.1746	6	SB
HLA-B*07:02	OSCP1	GR	KPSGPEPRFRL	0.411	8	SB
HLA-B*07:02	OSCP1	GR	KKPSGPEPRF	0.816	9	WB
HLA-B*07:02	OSCP1	GR	GPEPRFRLNL	0.271	5	SB
HLA-B*07:02	OSCP1	GR	KPSGPEPRF	0.1743	8	SB
HLA-B*07:02	OSCP1	GR	EPRFRLNLF	0.4514	3	SB
HLA-B*07:02	OSCP1	GR	GPEPRFRL	0.5993	5	WB
HLA-B*07:02	OSCP1	GR	EPRFRLNL	0.9088	3	WB
HLA-B*35:03	OSCP1	GR	GPEPRFRLNL	1.6367	5	WB
HLA-B*35:03	OSCP1	GR	KPSGPEPRF	0.4103	8	SB
HLA-B*35:03	OSCP1	GR	EPRFRLNLF	0.9973	3	WB
HLA-C*04:01	OSCP1	GR	SGPEPRFRL	1.1618	6	WB
HLA-A*03:01	OSCP1	TA	VTFNHLDAIK	0.3848	8	SB
HLA-C*04:01	OSCP1	TA	NHLDAIKGF	1.899	5	WB
HLA-C*04:01	OSCP1	TA	HLDAIKGFI	0.4884	4	SB
HLA-C*04:01	OSCP1	TA	HLDAIKGF	1.2506	4	WB
HLA-B*07:02	OSCP1	TA	FIRDSPAIL	0.5245	7	WB
HLA-B*07:02	OSCP1	TA	SPAILQQV	0.8105	3	WB
HLA-B*35:03	OSCP1	TA	FIRDSPAIL	0.8609	7	WB
HLA-B*35:03	OSCP1	TA	SPAILQQV	1.4209	3	WB
HLA-C*04:01	OSCP1	TA	FIRDSPAIL	1.005	7	WB
HLA-C*04:01	OSCP1	TA	IRDSPAIL	1.6492	6	WB
HLA-A*03:01	CSF3R	EK	GTLVTPAPSQK	0.7689	11	WB
HLA-A*03:01	CSF3R	EK	TLVTPAPSQK	0.1512	10	SB
HLA-A*03:01	CSF3R	EK	LVTPAPSQK	0.1818	9	SB
HLA-B*07:02	CSF3R	EK	APSQKDDCVF	1.3145	5	WB
HLA-B*35:03	CSF3R	EK	APSQKDDCVF	1.7671	5	WB
HLA-B*35:03	CSF3R	EK	APSQKDDCV	1.8039	5	WB
HLA-C*04:01	CSF3R	SF	QFGTSDQVL	1.5909	2	WB
HLA-B*07:02	GRIK3	SA	QAAPRAESGLL	0.8138	6	WB
HLA-B*07:02	GRIK3	SA	AAPRAESGLL	0.1253	5	SB
HLA-B*07:02	GRIK3	SA	APRAESGLLD	0.5893	4	WB
HLA-B*07:02	GRIK3	SA	APRAESGLL	0.0111	4	SB
HLA-B*07:02	GRIK3	SA	APRAESGL	0.1616	4	SB
HLA-B*35:03	GRIK3	SA	APRAESGLL	0.5938	4	WB
HLA-B*07:02	GJA9	VI	NPVCPPNHIV	1.2902	9	WB
HLA-B*07:02	GJA9	VI	VCPPNHIVSL	0.5134	7	WB
HLA-B*07:02	GJA9	VI	NPVCPPNHI	1.0304	9	WB
HLA-B*07:02	GJA9	VI	CPPNHIVSL	0.3496	6	SB
HLA-B*35:03	GJA9	VI	NPVCPPNHIV	0.5454	9	WB
HLA-B*35:03	GJA9	VI	VCPPNHIVSL	0.4842	7	SB
HLA-B*35:03	GJA9	VI	NPVCPPNHI	0.2483	9	SB
HLA-B*35:03	GJA9	VI	CPPNHIVSL	0.1199	6	SB
HLA-B*35:03	GJA9	VI	HIVSLTNNL	1.2844	2	WB
HLA-A*03:01	RHBDL2	LM	FSCFDKALMK	0.5714	9	WB
HLA-A*03:01	RHBDL2	LM	SCFDKALMK	0.553	8	WB
HLA-C*04:01	NDUFS5	RQ	RFGLNIDQW	1.9871	8	WB
HLA-C*07:02	NDUFS5	RQ	KRFGLNIDQW	1.6047	9	WB
HLA-A*03:01	TRIT1	FL	GISHSELLHR	1.7613	7	WB
HLA-A*03:01	TRIT1	FL	ISHSELLHR	1.712	6	WB
HLA-B*07:02	CAP1	CG	GPPPPPVSTI	0.7027	1	WB
HLA-B*07:02	CAP1	CG	GPPPPPVST	0.9243	1	WB
HLA-B*35:03	CAP1	CG	GPPPPPVSTI	1.515	1	WB
HLA-B*35:03	CAP1	CG	GPPPPPVST	1.6805	1	WB
HLA-B*07:02	CAP1	SA	YESASRSAL	1.0643	8	WB
HLA-B*35:03	CAP1	SA	YESASRSAL	1.0769	8	WB
HLA-C*07:02	CAP1	SA	SRSALFAQI	0.4463	4	SB
HLA-B*07:02	CAP1	SA	YESASRASL	1.2919	7	WB
HLA-B*35:03	CAP1	SA	YESASRASL	1.0844	7	WB
HLA-C*07:02	CAP1	SA	SRASLFAQI	0.2546	3	SB
HLA-A*03:01	TMCO2	LV	NVEGIIVAQK	1.8352	2	WB
HLA-A*03:01	ZFP69B	CY	LVSVGYQLSK	0.7645	6	WB
HLA-A*03:01	ZFP69B	CY	VSVGYQLSK	0.1782	5	SB
HLA-A*03:01	ZFP69B	CY	SVGYQLSK	1.5573	4	WB
HLA-B*35:03	ZFP69B	CY	NLVSVGYQL	1.5739	7	WB
HLA-C*04:01	ZFP69B	CY	NLVSVGYQL	1.9788	7	WB
HLA-C*04:01	ZFP69B	CY	YQLSKPGVI	1.5736	1	WB
HLA-C*07:02	ZFP69B	CY	YGNLVSVGY	1.5188	9	WB
HLA-C*07:02	ZFP69B	CY	YQLSKPGVI	1.5895	1	WB
HLA-B*07:02	EXO5	GV	FPVFGEVEGVL	1.9937	7	WB
HLA-B*35:03	EXO5	GV	FPVFGEVEGVL	0.2884	7	SB
HLA-B*35:03	EXO5	GV	FPVFGEVEGV	0.4314	7	SB
HLA-B*35:03	EXO5	GV	FPVFGEVEG	0.3672	7	SB
HLA-B*35:03	EXO5	GV	FPVFGEVE	1.4866	7	WB
HLA-C*04:01	EXO5	GV	VFGEVEGVLL	0.4703	5	SB
HLA-C*04:01	EXO5	GV	VFGEVEGVL	0.3565	5	SB
HLA-C*04:01	EXO5	GV	FGEVEGVLL	0.8477	4	WB
HLA-A*03:01	RIMS3	RH	KLRSNIHR	1.5492	7	WB
HLA-B*07:02	SLFNL1	AT	LPELPTEQSL	0.3965	6	SB
HLA-B*35:03	SLFNL1	AT	LPELPTEQSL	0.1569	6	SB
HLA-B*35:03	SLFNL1	AT	LPTEQSLTEY	1.0288	3	WB
HLA-B*07:02	HIVEP3	TA	SPRLESPRAPA	0.7394	11	WB
HLA-B*07:02	HIVEP3	TA	SPRAPANPEP	1.6421	6	WB
HLA-B*07:02	HIVEP3	TA	RAPANPEPSA	1.0335	4	WB
HLA-B*07:02	HIVEP3	TA	APANPEPSAT	1.1413	3	WB
HLA-B*07:02	HIVEP3	TA	SPRAPANPE	0.6919	6	WB
HLA-B*07:02	HIVEP3	TA	APANPEPSA	0.3419	3	SB
HLA-B*07:02	HIVEP3	TA	SPRAPANP	1.3216	6	WB
HLA-B*35:03	HIVEP3	TA	APANPEPSA	1.3825	3	WB
HLA-B*07:02	HIVEP3	DA	GPGLGLAPRVL	1.9915	7	WB
HLA-B*07:02	HIVEP3	DA	APRVLFPPAPL	0.0748	1	SB
HLA-B*07:02	HIVEP3	DA	APRVLFPPA	0.3463	1	SB
HLA-B*07:02	HIVEP3	AP	VDPGRGMGPL	0.886	9	WB
HLA-B*07:02	HIVEP3	AP	GPLPCGSPRL	0.3833	2	SB
HLA-B*07:02	HIVEP3	AP	DPGRGMGPL	0.9434	8	WB
HLA-B*35:03	HIVEP3	AP	GPLPCGSPRL	0.9527	2	WB
HLA-B*35:03	HIVEP3	AP	DPGRGMGPL	0.8851	8	WB
HLA-A*03:01	HIVEP3	HR	ITDSEALSR	1.5924	9	WB
HLA-A*03:01	HIVEP3	HR	RSSHVFTSH	1.3206	1	WB
HLA-C*04:01	HIVEP3	HR	ALSRSSHVF	1.9892	4	WB
HLA-B*07:02	FOXJ3	TP	HPQMHPQPS	1.9712	6	WB
HLA-A*03:01	FOXJ3	VA	ALPTRPKK	1.4298	1	WB
HLA-B*35:03	FOXJ3	VA	DTNPKEDAL	0.8413	8	WB
HLA-B*35:03	ZMYND12	FL	DIYFASCAL	1.7959	9	WB
HLA-A*03:01	ZMYND12	FL	MLYYLMMNSSK	1.7163	2	WB
HLA-A*03:01	ZMYND12	FL	VLKILVMLY	0.7495	8	WB
HLA-C*04:01	P3H1	RW	WFTLDPRHSEW	1.418	11	WB
HLA-C*04:01	P3H1	RW	FTLDPRHSEW	0.673	10	WB
HLA-C*04:01	P3H1	RW	TLDPRHSEW	0.1665	9	SB
HLA-C*07:02	P3H1	RW	TLDPRHSEW	0.9828	9	WB
HLA-A*03:01	C1orf50	TM	SMMDMLLSQ	1.7052	5	WB
HLA-B*35:03	C1orf50	TM	MLLSQSVAL	1.0049	1	WB
HLA-C*04:01	C1orf50	TM	MLLSQSVAL	1.3449	1	WB
HLA-C*07:02	C1orf50	TM	MLLSQSVAL	1.3416	1	WB
HLA-A*03:01	ERMAP	HY	LVFLRLSVY	1.7905	9	WB
HLA-A*03:01	ERMAP	HY	RLSVYVSGH	0.8006	5	WB
HLA-C*04:01	ERMAP	HY	VFLRLSVYV	1.9656	8	WB
HLA-A*03:01	CFAP57	AS	KLLRFSEGTLK	0.1634	6	SB
HLA-A*03:01	CFAP57	AS	LLRFSEGTLK	0.2695	5	SB
HLA-C*07:02	CFAP57	AS	LRFSEGTL	1.841	4	WB
HLA-A*03:01	CFAP57	ND	MVKEPTDGSK	0.3261	7	SB
HLA-B*07:02	CFAP57	ND	VKEPTDGSKSL	0.8163	6	WB
HLA-B*07:02	CFAP57	ND	KEPTDGSKSL	0.1673	5	SB
HLA-B*07:02	CFAP57	ND	EPTDGSKSL	0.4975	4	SB
HLA-B*35:03	CFAP57	ND	VKEPTDGSKSL	1.3774	6	WB
HLA-B*35:03	CFAP57	ND	KEPTDGSKSL	1.8407	5	WB
HLA-B*35:03	CFAP57	ND	EPTDGSKSL	0.1179	4	SB
HLA-B*35:03	TIE1	DN	NVWSFGVLL	1.0582	1	WB
HLA-C*04:01	TIE1	DN	NVWSFGVLL	1.5599	1	WB
HLA-C*07:02	TIE1	DN	VYTTKSNVW	1.7732	7	WB
HLA-C*07:02	TIE1	DN	TTKSNVWSF	1.1473	5	WB
HLA-C*07:02	TIE1	DN	NVWSFGVLL	1.1219	1	WB
HLA-B*07:02	TIE1	DN	QPRNCDNEV	0.4821	7	SB
HLA-B*35:03	TIE1	DN	QPRNCDNEV	1.587	7	WB
HLA-B*35:03	SZT2	PS	YVAMASWPL	0.9896	6	WB
HLA-B*35:03	KDM4A	AE	EAAALDLSV	0.5584	1	WB
HLA-B*07:02	KLF17	NS	RMPPSGLPVSA	1.664	5	WB
HLA-B*07:02	KLF17	NS	SGLPVSASTGI	1.6383	1	WB
HLA-B*07:02	KLF17	NS	MPPSGLPVSA	1.2694	4	WB
HLA-B*07:02	KLF17	NS	NLRMPPSGL	0.8807	7	WB
HLA-B*07:02	KLF17	NS	MPPSGLPV	0.8982	4	WB
HLA-B*35:03	KLF17	NS	MPPSGLPVSA	1.0284	4	WB
HLA-B*35:03	KLF17	NS	MPPSGLPVS	1.0426	4	WB
HLA-B*35:03	KLF17	NS	MPPSGLPV	0.7593	4	WB
HLA-C*04:01	KLF17	NS	RMPPSGLPV	0.815	5	WB
HLA-C*07:02	KLF17	NS	RMPPSGLPV	1.6567	5	WB
HLA-C*07:02	KLF17	NS	LRMPPSGL	0.7138	6	WB
HLA-B*07:02	KIF2C	IL	TARPLVQTL	0.171	9	SB
HLA-B*07:02	KIF2C	IL	RPLVQTLF	0.5711	7	WB
HLA-B*35:03	KIF2C	IL	TARPLVQTL	0.3518	9	SB
HLA-C*04:01	KIF2C	IL	LFEGGKATCF	0.6286	1	WB
HLA-C*04:01	KIF2C	IL	TARPLVQTL	1.6243	9	WB
HLA-C*04:01	KIF2C	IL	ARPLVQTLF	1.0776	8	WB
HLA-C*07:02	KIF2C	IL	TARPLVQTLF	1.5767	9	WB
HLA-C*07:02	KIF2C	IL	TARPLVQTL	0.5771	9	WB
HLA-C*07:02	KIF2C	IL	ARPLVQTLF	0.1096	8	SB
HLA-C*07:02	KIF2C	IL	ARPLVQTL	0.8186	8	WB
HLA-A*03:01	KIF2C	IL	KMLDMGSACR	1.1341	3	WB
HLA-B*07:02	KIF2C	IL	SADDVIKML	1.5539	9	WB
HLA-B*35:03	KIF2C	IL	NSADDVIKML	1.7282	10	WB
HLA-B*35:03	KIF2C	IL	SADDVIKML	0.2717	9	SB
HLA-C*04:01	KIF2C	IL	SADDVIKML	0.2326	9	SB
HLA-C*07:02	KIF2C	IL	SADDVIKML	0.8145	9	WB
HLA-B*35:03	PLK3	AV	VVTVVESAL	1.754	2	WB
HLA-C*04:01	PLK3	AV	GFEEGLTVV	0.1619	9	SB
HLA-B*07:02	PTCH2	TM	NPWMAGLIVL	0.1951	4	SB
HLA-B*07:02	PTCH2	TM	NPWMAGLIV	0.3832	4	SB
HLA-B*07:02	PTCH2	TM	NPWMAGLI	1.9072	4	WB
HLA-B*35:03	PTCH2	TM	NPWMAGLIVL	0.1361	4	SB
HLA-B*35:03	PTCH2	TM	NPWMAGLIV	0.1406	4	SB
HLA-B*35:03	PTCH2	TM	MAGLIVLVL	0.8194	1	WB
HLA-B*35:03	PTCH2	TM	NPWMAGLI	1.154	4	WB
HLA-C*04:01	PTCH2	TM	LLNPWMAGL	1.0471	6	WB
HLA-C*04:01	PTCH2	TM	PWMAGLIVL	1.875	3	WB
HLA-C*07:02	PTCH2	TM	LLNPWMAGL	1.9898	6	WB
HLA-B*35:03	AKR1A1	AV	LEEPVVLVL	1.1595	8	WB
HLA-C*04:01	AKR1A1	AV	LLEEPVVLV	0.7522	9	WB
HLA-C*04:01	AKR1A1	AV	LEEPVVLVL	0.7676	8	WB
HLA-B*35:03	CCDC17	SN	EANFLTPAV	0.586	3	WB
HLA-C*04:01	CCDC17	SN	NFLTPAVGF	0.3679	1	SB
HLA-C*07:02	CCDC17	SN	NFLTPAVGF	0.5489	1	WB
HLA-B*07:02	CCDC17	PL	LLPPPVAPLL	1.3454	9	WB
HLA-B*07:02	CCDC17	PL	APLLPPLPGF	0.2523	3	SB
HLA-B*07:02	CCDC17	PL	LPPPVAPLL	0.2677	8	SB
HLA-B*07:02	CCDC17	PL	APLLPPLPG	1.1507	3	WB
HLA-B*07:02	CCDC17	PL	LPPPVAPL	0.3985	8	SB
HLA-B*35:03	CCDC17	PL	LLPPPVAPLL	0.3895	9	SB
HLA-B*35:03	CCDC17	PL	LPPPVAPLLP	1.9069	8	WB
HLA-B*35:03	CCDC17	PL	APLLPPLPGF	1.1835	3	WB
HLA-B*35:03	CCDC17	PL	LPPPVAPLL	0.026	8	SB
HLA-B*35:03	CCDC17	PL	LPPPVAPL	0.3511	8	SB
HLA-C*04:01	CCDC17	PL	LLPPPVAPLL	1.0676	9	WB
HLA-C*04:01	CCDC17	PL	LLPPPVAPL	0.4452	9	SB
HLA-C*04:01	CCDC17	PL	LPPPVAPLL	0.5869	8	WB
HLA-C*04:01	CCDC17	PL	PLLPPLPGF	1.8292	2	WB
HLA-C*07:02	CCDC17	PL	LLPPPVAPL	0.9825	9	WB
HLA-C*07:02	CCDC17	PL	LPPPVAPLL	1.344	8	WB
HLA-B*07:02	CCDC17	PL	SLQPKGRRDPL	0.9406	11	WB
HLA-B*07:02	CCDC17	PL	QPKGRRDPLLL	0.7957	9	WB
HLA-B*07:02	CCDC17	PL	LQPKGRRDPL	0.5775	10	WB
HLA-B*07:02	CCDC17	PL	QPKGRRDPLL	0.5084	9	WB
HLA-B*07:02	CCDC17	PL	QPKGRRDPL	0.1016	9	SB
HLA-B*07:02	CCDC17	PL	DPLLLPPPV	1.9835	3	WB
HLA-B*35:03	CCDC17	PL	QPKGRRDPL	1.5909	9	WB
HLA-B*35:03	CCDC17	PL	DPLLLPPPV	0.3615	3	SB
HLA-C*07:02	CCDC17	PL	GRRDPLLL	1.5325	6	WB
HLA-B*35:03	MAST2	DE	YFYELQENL	1.9003	7	WB
HLA-C*04:01	MAST2	DE	FYELQENLEKL	1.9842	6	WB
HLA-C*04:01	MAST2	DE	YFYELQENL	0.0731	7	SB
HLA-C*04:01	MAST2	DE	FYELQENL	0.6755	6	WB
HLA-C*07:02	MAST2	DE	YFYELQENL	0.0283	7	SB
HLA-A*03:01	MAST2	IM	KLTDFGLSKM	0.5512	10	WB
HLA-B*07:02	MAST2	IM	LSKMGLMSL	1.4065	4	WB
HLA-C*04:01	MAST2	IM	LTDFGLSKM	1.1068	9	WB
HLA-A*03:01	PIK3R3	NK	KMRLEQDLKK	0.3171	10	SB
HLA-C*04:01	PIK3R3	NK	EQDLKKQAL	1.5929	6	WB
HLA-A*03:01	POMGNT1	MV	VVGVPASPY	1.6803	1	WB
HLA-C*07:02	POMGNT1	MV	FRKKNHFLV	0.2849	9	SB
HLA-B*07:02	RAD54L	RW	SLNTSRWVL	1.7678	7	WB
HLA-C*04:01	RAD54L	RW	SLNTSRWVL	1.6553	7	WB
HLA-C*07:02	RAD54L	RW	SLNTSRWVL	1.8028	7	WB
HLA-A*03:01	NSUN4	TA	ALQNFDMAY	0.3533	8	SB
HLA-C*04:01	NSUN4	TA	NFDMAYSVQF	0.0774	5	SB
HLA-C*04:01	NSUN4	TA	ALQNFDMAY	1.8475	8	WB
HLA-C*04:01	NSUN4	TA	NFDMAYSV	0.3861	5	SB
HLA-A*03:01	CYP4B1	MI	IALYPEHQHR	1.0909	1	WB
HLA-C*07:02	CYP4B1	MI	SWFLYCIAL	1.8397	7	WB
HLA-A*03:01	CYP4B1	RC	CLYPPVPQVY	0.9784	1	WB
HLA-C*04:01	CYP4B1	RC	FCLYPPVPQVY	1.3276	2	WB
HLA-C*04:01	CYP4B1	RC	FCLYPPVPQV	1.5863	2	WB
HLA-C*04:01	CYP4B1	RC	CLYPPVPQV	1.5065	1	WB
HLA-C*07:02	CYP4B1	RC	FCLYPPVPQVY	1.32	2	WB
HLA-A*03:01	CYP4A22	NY	RRMLTPAFHY	0.7899	10	WB
HLA-A*03:01	CYP4A22	NY	RMLTPAFHY	0.0789	9	SB
HLA-B*07:02	CYP4A22	NY	TPAFHYDIL	0.1603	6	SB
HLA-B*35:03	CYP4A22	NY	LTPAFHYDIL	1.6852	7	WB
HLA-B*35:03	CYP4A22	NY	TPAFHYDIL	0.0402	6	SB
HLA-C*04:01	CYP4A22	NY	HYDILKPYVGL	0.5211	2	WB
HLA-C*04:01	CYP4A22	NY	FHYDILKPYV	0.5883	3	WB
HLA-C*04:01	CYP4A22	NY	RMLTPAFHY	1.7455	9	WB
HLA-C*04:01	CYP4A22	NY	HYDILKPYV	0.021	2	SB
HLA-C*04:01	CYP4A22	NY	HYDILKPY	1.4444	2	WB
HLA-C*07:02	CYP4A22	NY	RRMLTPAFHY	0.6912	10	WB
HLA-C*07:02	CYP4A22	NY	RMLTPAFHY	1.1656	9	WB
HLA-C*07:02	CYP4A22	NY	FHYDILKPY	0.224	3	SB
HLA-C*07:02	CYP4A22	NY	HYDILKPYV	0.7604	2	WB
HLA-B*07:02	TAL1	AT	EPAPKHTTRSL	0.7206	8	WB
HLA-B*07:02	TAL1	AT	PAPKHTTRSL	0.4587	7	SB
HLA-B*07:02	TAL1	AT	APKHTTRSLH	0.5587	6	WB
HLA-B*07:02	TAL1	AT	APKHTTRSL	0.006	6	SB
HLA-B*07:02	TAL1	AT	TTRSLHPAM	0.5524	2	WB
HLA-B*35:03	TAL1	AT	EPAPKHTTRSL	0.7964	8	WB
HLA-B*35:03	TAL1	AT	APKHTTRSL	0.5365	6	WB
HLA-B*35:03	TAL1	AT	TTRSLHPAM	1.7129	2	WB
HLA-C*07:02	TAL1	AT	TRSLHPAML	0.1298	1	SB
HLA-A*03:01	STIL	HR	KTHRSRLVDK	0.6933	4	WB
HLA-A*03:01	STIL	HR	KTRHSRLVDK	0.6656	3	WB
HLA-B*07:02	TRABD2B	TM	SPAPSPEGTSM	0.0681	11	SB
HLA-B*07:02	TRABD2B	TM	SMSPAPVTPAA	1.0409	2	WB
HLA-B*07:02	TRABD2B	TM	PAPSPEGTSM	0.3716	10	SB
HLA-B*07:02	TRABD2B	TM	APSPEGTSMS	0.4855	9	SB
HLA-B*07:02	TRABD2B	TM	SPEGTSMSPA	1.5343	7	WB
HLA-B*07:02	TRABD2B	TM	MSPAPVTPAA	0.6701	1	WB
HLA-B*07:02	TRABD2B	TM	APSPEGTSM	0.0096	9	SB
HLA-B*35:03	TRABD2B	TM	SPAPSPEGTSM	0.2829	11	SB
HLA-B*35:03	TRABD2B	TM	PAPSPEGTSM	1.4428	10	WB
HLA-B*35:03	TRABD2B	TM	MSPAPVTPAA	0.4507	1	SB
HLA-B*35:03	TRABD2B	TM	APSPEGTSM	0.0352	9	SB
HLA-B*35:03	TRABD2B	TM	PSPEGTSM	1.626	8	WB
HLA-C*04:01	TRABD2B	TM	APSPEGTSM	1.3963	9	WB
HLA-B*07:02	SLC5A9	VM	RIQMYMSVL	1.1984	4	WB
HLA-C*04:01	SLC5A9	VM	RFGGQRIQM	0.62	9	WB
HLA-C*04:01	SLC5A9	VM	MYMSVLSLI	0.8118	1	WB
HLA-C*04:01	SLC5A9	VM	MYMSVLSL	1.4938	1	WB
HLA-C*07:02	SLC5A9	VM	KRFGGQRIQMY	1.1167	10	WB
HLA-C*07:02	SLC5A9	VM	KRFGGQRIQM	0.381	10	SB
HLA-C*07:02	SLC5A9	VM	QRIQMYMSVL	1.9304	5	WB
HLA-C*07:02	SLC5A9	VM	RFGGQRIQM	0.4142	9	SB
HLA-C*07:02	SLC5A9	VM	FGGQRIQMY	1.6625	8	WB
HLA-C*07:02	SLC5A9	VM	QRIQMYMSV	0.2988	5	SB
HLA-C*07:02	SLC5A9	VM	QMYMSVLSL	0.6687	2	WB
HLA-C*07:02	SLC5A9	VM	MYMSVLSLI	0.448	1	SB
HLA-C*07:02	SLC5A9	VM	MYMSVLSL	0.4724	1	SB
HLA-B*07:02	SLC5A9	IM	HLPRPDAFHM	0.3382	10	SB
HLA-B*07:02	SLC5A9	IM	LPRPDAFHML	0.1223	9	SB
HLA-B*07:02	SLC5A9	IM	LPRPDAFHM	0.0928	9	SB
HLA-B*07:02	SLC5A9	IM	RPDAFHML	0.2541	7	SB
HLA-B*35:03	SLC5A9	IM	HLPRPDAFHM	0.5701	10	WB
HLA-B*35:03	SLC5A9	IM	LPRPDAFHML	0.294	9	SB
HLA-B*35:03	SLC5A9	IM	LPRPDAFHM	0.0596	9	SB
HLA-B*35:03	SLC5A9	IM	RPDAFHML	0.5045	7	WB
HLA-C*04:01	SLC5A9	IM	RPDAFHML	1.0696	7	WB
HLA-C*07:02	SLC5A9	IM	LPRPDAFHML	1.3215	9	WB
HLA-C*07:02	SLC5A9	IM	PRPDAFHML	0.8827	8	WB
HLA-C*07:02	SPATA6	CY	YRNLYKKAY	0.1027	9	SB
HLA-C*07:02	SPATA6	HR	SHQARQRHL	1.4934	5	WB
HLA-C*07:02	SPATA6	HR	HQARQRHLY	1.6794	4	WB
HLA-B*07:02	ELAVL4	PS	ACPPRFSSITI	0.4753	8	SB
HLA-B*07:02	ELAVL4	PS	CPPRFSSITI	1.7204	7	WB
HLA-B*07:02	ELAVL4	PS	PPRFSSITI	0.3557	6	SB
HLA-B*07:02	ELAVL4	PS	PRFSSITI	1.3372	5	WB
HLA-B*35:03	ELAVL4	PS	PPRFSSITI	1.2583	6	WB
HLA-B*07:02	ELAVL4	PS	ACSPRFSPITI	0.4197	3	SB
HLA-B*07:02	ELAVL4	PS	VPPSACSPRF	1.881	7	WB
HLA-B*07:02	ELAVL4	PS	CSPRFSPITI	0.413	2	SB
HLA-B*07:02	ELAVL4	PS	SPRFSPITID	0.4991	1	SB
HLA-B*07:02	ELAVL4	PS	SPRFSPITI	0.0132	1	SB
HLA-B*07:02	ELAVL4	PS	SPRFSPIT	1.1621	1	WB
HLA-B*35:03	ELAVL4	PS	SPRFSPITI	0.1823	1	SB
HLA-B*07:02	EPS15	IM	SPKEKDPEMF	0.7333	9	WB
HLA-B*07:02	EPS15	IM	SPKEKDPEM	0.1001	9	SB
HLA-B*35:03	EPS15	IM	SPKEKDPEMF	1.4599	9	WB
HLA-B*35:03	EPS15	IM	SPKEKDPEM	0.1537	9	SB
HLA-B*35:03	EPS15	IM	DPEMFCDPF	1.9233	4	WB
HLA-B*07:02	ZYG11A	ED	SFPQEVADRF	1.7926	8	WB
HLA-B*07:02	ZYG11A	ED	FPQEVADRFL	1.1691	7	WB
HLA-B*07:02	ZYG11A	ED	FPQEVADRF	0.663	7	WB
HLA-B*35:03	ZYG11A	ED	SFPQEVADRF	0.8762	8	WB
HLA-B*35:03	ZYG11A	ED	FPQEVADRFL	0.1282	7	SB
HLA-B*35:03	ZYG11A	ED	FPQEVADRF	0.0218	7	SB
HLA-B*35:03	ZYG11A	ED	VADRFLRVM	1.1249	3	WB
HLA-C*04:01	ZYG11A	ED	SFPQEVADRF	0.6031	8	WB
HLA-C*04:01	ZYG11A	ED	FPQEVADRF	0.6754	7	WB
HLA-C*04:01	ZYG11A	ED	EVADRFLRV	1.8839	4	WB
HLA-C*04:01	ZYG11A	ED	VADRFLRVM	1.0818	3	WB
HLA-C*07:02	ZYG11A	ED	ADRFLRVMTW	1.9631	2	WB
HLA-C*07:02	ZYG11A	ED	DRFLRVMTW	0.3278	1	SB
HLA-B*07:02	CPT2	VI	IAKDGSTAI	0.5429	9	WB
HLA-B*35:03	CPT2	VI	IAKDGSTAI	0.4723	9	SB
HLA-B*35:03	CPT2	VI	TAIHFEHSW	1.7484	3	WB
HLA-C*07:02	CPT2	VI	IAKDGSTAI	1.9719	9	WB
HLA-B*07:02	LRP8	RQ	LPVVKSKQVAL	0.5512	8	WB
HLA-B*07:02	LRP8	RQ	LPVVKSKQV	0.6222	8	WB
HLA-B*07:02	LRP8	RQ	VVKSKQVAL	0.3059	6	SB
HLA-B*07:02	LRP8	RQ	KSKQVALSL	0.8604	4	WB
HLA-B*35:03	LRP8	RQ	LPVVKSKQVAL	1.3288	8	WB
HLA-B*35:03	LRP8	RQ	LPVVKSKQV	0.6927	8	WB
HLA-C*07:02	LRP8	RQ	VVKSKQVAL	1.2434	6	WB
HLA-A*03:01	CDCP2	GR	VVFKSDFNIR	1.9494	10	WB
HLA-A*03:01	CDCP2	GR	KSDFNIRGR	1.5339	7	WB
HLA-A*03:01	CDCP2	GR	RGRGFKAYY	1.9177	1	WB
HLA-C*04:01	CDCP2	GR	DFNIRGRGF	1.8302	5	WB
HLA-C*07:02	CDCP2	GR	DFNIRGRGF	1.4023	5	WB
HLA-C*07:02	CDCP2	GR	IRGRGFKAY	0.7081	2	WB
HLA-B*35:03	MRPL37	CS	DSNEGVKNL	1.6038	2	WB
HLA-B*07:02	MROH7	YD	IPGSSDGISL	0.1783	6	SB
HLA-B*35:03	MROH7	YD	IPGSSDGISL	0.1479	6	SB
HLA-A*03:01	MROH7	SF	SSYGISLHF	1.4821	9	WB
HLA-C*04:01	MROH7	SF	SSYGISLHF	0.835	9	WB
HLA-C*04:01	MROH7	SF	SYGISLHF	1.6183	8	WB
HLA-C*07:02	MROH7	SF	SSYGISLHF	0.2992	9	SB
HLA-B*07:02	MROH7	EG	STHGPNSTI	1.3355	4	WB
HLA-A*03:01	MROH7	HR	GLLLGRLILR	1.3788	10	WB
HLA-A*03:01	MROH7	HR	LLLGRLILR	0.5133	9	WB
HLA-C*04:01	MROH7	VD	HFSDAREDV	1.595	8	WB
HLA-A*03:01	TTC4	ST	KVPLFMTR	1.9824	7	WB
HLA-C*04:01	TTC4	ST	FMTRAPSEI	1.5861	3	WB
HLA-A*03:01	LEXM	GC	KLGPCSYNLK	0.178	5	SB
HLA-A*03:01	DHCR24	RL	VLEWKEQGSK	1.0911	2	WB
HLA-B*07:02	DHCR24	RL	RVRDIQKQVL	0.5747	10	WB
HLA-C*04:01	DHCR24	RL	VRDIQKQVL	0.699	9	WB
HLA-C*07:02	DHCR24	RL	VRDIQKQVL	0.2459	9	SB
HLA-A*03:01	PCSK9	VI	RMATAIAR	1.6984	6	WB
HLA-B*07:02	PCSK9	VI	SGPTRMATAI	0.8452	10	WB
HLA-B*07:02	PCSK9	VI	GPTRMATAIA	0.8644	9	WB
HLA-B*07:02	PCSK9	VI	GPTRMATAI	0.1896	9	SB
HLA-B*35:03	PCSK9	VI	GPTRMATAI	0.5488	9	WB
HLA-B*35:03	USP24	VA	DPIQAERVKF	0.8136	5	WB
HLA-B*07:02	USP24	TI	DPIPIGLLGVL	1.4752	5	WB
HLA-B*07:02	USP24	TI	IPIGLLGVLTM	0.4082	3	SB
HLA-B*07:02	USP24	TI	PIPIGLLGVL	1.4307	4	WB
HLA-B*07:02	USP24	TI	IPIGLLGVLT	1.6178	3	WB
HLA-B*07:02	USP24	TI	RIKQDPIPI	1.5783	9	WB
HLA-B*07:02	USP24	TI	IPIGLLGVL	0.0571	3	SB
HLA-B*07:02	USP24	TI	DPIPIGLL	1.5644	5	WB
HLA-B*07:02	USP24	TI	IPIGLLGV	1.4423	3	WB
HLA-B*07:02	USP24	TI	PIGLLGVL	1.929	2	WB
HLA-B*35:03	USP24	TI	DPIPIGLLGVL	0.3217	5	SB
HLA-B*35:03	USP24	TI	IPIGLLGVLTM	0.1977	3	SB
HLA-B*35:03	USP24	TI	DPIPIGLLGV	0.5643	5	WB
HLA-B*35:03	USP24	TI	KQDPIPIGL	1.9998	7	WB
HLA-B*35:03	USP24	TI	DPIPIGLLG	1.0566	5	WB
HLA-B*35:03	USP24	TI	IPIGLLGVL	0.0475	3	SB
HLA-B*35:03	USP24	TI	DPIPIGLL	0.4089	5	SB
HLA-B*35:03	USP24	TI	IPIGLLGV	1.277	3	WB
HLA-C*04:01	USP24	TI	RIKQDPIPIGL	1.5715	9	WB
HLA-C*04:01	USP24	TI	IKQDPIPIGL	0.6478	8	WB
HLA-C*04:01	USP24	TI	KQDPIPIGLL	0.4572	7	SB
HLA-C*04:01	USP24	TI	KQDPIPIGL	0.0748	7	SB
HLA-C*07:02	USP24	TI	KQDPIPIGL	0.4745	7	SB
HLA-C*07:02	USP24	TI	IGLLGVLTM	1.6492	1	WB
HLA-C*04:01	HOOK1	RQ	QLEEKHEAL	0.9603	1	WB
HLA-C*07:02	C1orf87	LV	RREVKSRPL	1.5061	4	WB
HLA-A*03:01	PATJ	GR	KIGGTNVQR	0.4672	9	SB
HLA-A*03:01	PATJ	IV	KSVIPGSAAY	0.3507	3	SB
HLA-A*03:01	PATJ	IV	SVIPGSAAYH	1.7484	2	WB
HLA-A*03:01	PATJ	IV	SVIPGSAAY	0.2573	2	SB
HLA-B*07:02	PATJ	IV	SVIPGSAAY	1.3359	2	WB
HLA-B*35:03	PATJ	IV	SVIPGSAAY	0.4895	2	SB
HLA-C*04:01	PATJ	IV	SVIPGSAAY	1.552	2	WB
HLA-C*07:02	PATJ	IV	SVIPGSAAY	0.3511	2	SB
HLA-B*35:03	PATJ	IM	EMDEEREML	1.7219	8	WB
HLA-B*35:03	PATJ	IM	MLVDEEYEL	0.9939	1	WB
HLA-C*04:01	PATJ	IM	EMDEEREML	0.4484	8	SB
HLA-C*04:01	PATJ	IM	MLVDEEYEL	1.0784	1	WB
HLA-C*07:02	PATJ	IM	MLVDEEYEL	1.8709	1	WB
HLA-B*07:02	PATJ	RH	GPAAADGRMHI	0.9761	10	WB
HLA-B*07:02	PATJ	RH	AAADGRMHI	0.7718	8	WB
HLA-B*35:03	PATJ	RH	AAADGRMHI	1.4226	8	WB
HLA-C*04:01	PATJ	RH	AAADGRMHI	1.1893	8	WB
HLA-C*04:01	PATJ	RH	GRMHIGDEL	1.7626	4	WB
HLA-C*04:01	PATJ	RH	RMHIGDELL	1.7977	3	WB
HLA-C*07:02	PATJ	RH	GRMHIGDELL	1.6425	4	WB
HLA-C*07:02	PATJ	RH	AAADGRMHI	1.3195	8	WB
HLA-C*07:02	PATJ	RH	GRMHIGDEL	0.1961	4	SB
HLA-B*35:03	PATJ	VL	EPISSEEDGSL	1.015	11	WB
HLA-C*04:01	PATJ	VL	SLEVGIKQL	1.3042	2	WB
HLA-A*03:01	PATJ	VG	GVYRDEAHYR	0.4273	1	SB
HLA-A*03:01	PATJ	VG	GVYRDEAHY	0.9757	1	WB
HLA-A*03:01	PATJ	VG	KVRLGVYR	1.807	5	WB
HLA-B*07:02	PATJ	VG	RQTPQKVRLGV	1.6854	10	WB
HLA-B*07:02	PATJ	VG	QTPQKVRLGV	1.1749	9	WB
HLA-B*07:02	PATJ	VG	TPQKVRLGVY	1.3176	8	WB
HLA-B*07:02	PATJ	VG	TPQKVRLGV	0.0997	8	SB
HLA-B*35:03	PATJ	VG	TPQKVRLGV	0.6701	8	WB
HLA-A*03:01	KANK4	VA	SVSHSNFSIAK	1.2653	10	WB
HLA-A*03:01	KANK4	VA	VSHSNFSIAK	0.851	9	WB
HLA-C*04:01	KANK4	VA	NFSIAKLLL	0.2263	5	SB
HLA-C*07:02	KANK4	VA	NFSIAKLLL	0.9263	5	WB
HLA-A*03:01	KANK4	HR	KLLVNLADR	1.8647	9	WB
HLA-B*07:02	KANK4	HR	LADRNGNTAL	0.6427	4	WB
HLA-B*07:02	KANK4	HR	ADRNGNTAL	1.0411	3	WB
HLA-B*35:03	KANK4	HR	LADRNGNTAL	1.299	4	WB
HLA-B*35:03	EFCAB7	TI	TSVSFIVTM	0.9889	6	WB
HLA-C*04:01	EFCAB7	TI	KFKTSVSFI	1.8025	9	WB
HLA-C*07:02	EFCAB7	TI	TSVSFIVTM	1.4548	6	WB
HLA-A*03:01	EFCAB7	MT	SKLTEPNLIK	0.4025	4	SB
HLA-A*03:01	EFCAB7	MT	KLTEPNLIKD	1.3298	3	WB
HLA-A*03:01	EFCAB7	MT	KLTEPNLIK	0.0257	3	SB
HLA-A*03:01	EFCAB7	RK	WLIPSTTGCK	0.9263	10	WB
HLA-A*03:01	EFCAB7	RK	STTGCKLRKK	1.8545	6	WB
HLA-A*03:01	EFCAB7	RK	STTGCKLRK	0.5075	6	WB
HLA-B*07:02	EFCAB7	RK	LIPSTTGCKL	1.1867	9	WB
HLA-B*07:02	EFCAB7	RK	IPSTTGCKL	0.1396	8	SB
HLA-B*35:03	EFCAB7	RK	LIPSTTGCKL	1.9614	9	WB
HLA-B*35:03	EFCAB7	RK	IPSTTGCKL	0.1249	8	SB
HLA-B*07:02	ROR1	TM	NPQQWMEF	1.5987	6	WB
HLA-B*35:03	ROR1	TM	MEFQQEASL	1.1513	1	WB
HLA-B*35:03	ROR1	TM	NPQQWMEF	1.4743	6	WB
HLA-C*04:01	ROR1	TM	DYNNPQQWM	1.3365	9	WB
HLA-C*07:02	ROR1	TM	DYNNPQQWM	0.9953	9	WB
HLA-B*07:02	AK4	RC	VPDHVITCLM	0.9958	8	WB
HLA-B*07:02	AK4	RC	VPDHVITCL	0.3219	8	SB
HLA-B*35:03	AK4	RC	VPDHVITCLMM	1.515	8	WB
HLA-B*35:03	AK4	RC	LVPDHVITCL	1.1537	9	WB
HLA-B*35:03	AK4	RC	VPDHVITCLM	0.3518	8	SB
HLA-B*35:03	AK4	RC	VPDHVITCL	0.0406	8	SB
HLA-C*04:01	AK4	RC	VPDHVITCL	0.4702	8	SB
HLA-A*03:01	SGIP1	KR	KPLQSKDILR	1.8489	10	WB
HLA-A*03:01	TCTEX1D1	LI	RQSIIIGSR	1.508	5	WB
HLA-C*04:01	WDR78	RQ	QGDIMDTLL	1.2855	1	WB
HLA-C*04:01	WDR78	CW	GWWTTPQLV	1.2344	3	WB
HLA-A*03:01	WDR78	GA	AANAGAWGY	1.3543	4	WB
HLA-B*07:02	WDR78	GA	SARAANAGA	1.8827	7	WB
HLA-C*07:02	WDR78	GA	ARAANAGAW	0.9128	6	WB
HLA-A*03:01	C1orf141	VI	HAKIINVSPTK	1.6821	5	WB
HLA-A*03:01	C1orf141	VI	AKIINVSPTK	0.1265	4	SB
HLA-A*03:01	C1orf141	VI	KIINVSPTKT	0.6992	3	WB
HLA-A*03:01	C1orf141	VI	KIINVSPTK	0.0095	3	SB
HLA-A*03:01	C1orf141	VI	IINVSPTK	1.3048	2	WB
HLA-B*07:02	C1orf141	VI	KNPHAKIINV	1.137	8	WB
HLA-B*07:02	C1orf141	VI	NPHAKIINV	0.3775	7	SB
HLA-B*35:03	C1orf141	VI	NPHAKIINV	0.2962	7	SB
HLA-B*07:02	IL23R	LP	SPFFHKTPETV	1.0553	2	WB
HLA-B*07:02	IL23R	LP	SPFFHKTPET	1.6524	2	WB
HLA-B*07:02	IL23R	LP	SPFFHKTPE	1.244	2	WB
HLA-B*07:02	IL23R	LP	QPWSSPFF	1.3346	6	WB
HLA-B*35:03	IL23R	LP	QPWSSPFF	1.1795	6	WB
HLA-C*04:01	IL23R	LP	RYWQPWSSPF	1.7759	9	WB
HLA-C*04:01	IL23R	LP	YWQPWSSPFF	0.285	8	SB
HLA-C*04:01	IL23R	LP	YWQPWSSPF	0.1711	8	SB
HLA-C*04:01	IL23R	LP	WQPWSSPFF	1.6467	7	WB
HLA-C*07:02	IL23R	LP	KRYWQPWSSPF	1.9872	10	WB
HLA-C*07:02	IL23R	LP	RYWQPWSSPF	1.0626	9	WB
HLA-C*07:02	IL23R	LP	YWQPWSSPFF	1.931	8	WB
HLA-C*07:02	IL23R	LP	YWQPWSSPF	0.3291	8	SB
HLA-B*35:03	WLS	VI	ITVQVNSAF	1.6639	1	WB
HLA-C*04:01	WLS	VI	HWKWGGITV	1.3271	7	WB
HLA-C*04:01	WLS	VI	KWGGITVQV	1.001	5	WB
HLA-C*07:02	WLS	VI	HWKWGGITV	1.1337	7	WB
HLA-B*07:02	CTH	SI	KAAHPPSGI	1.9261	9	WB
HLA-A*03:01	LRRIQ3	AV	KVEKYRKNLLK	0.3192	2	SB
HLA-A*03:01	LRRIQ3	AV	IVKQKLKVEK	0.9005	8	WB
HLA-A*03:01	LRRIQ3	AV	KLKVEKYRK	0.2291	4	SB
HLA-B*07:02	LRRIQ3	AV	KVEKYRKNL	1.6337	2	WB
HLA-C*07:02	LRRIQ3	EK	YYTEQKKQKY	1.6908	9	WB
HLA-C*07:02	LRRIQ3	EK	KYHKEKVRV	1.7078	1	WB
HLA-A*03:01	LRRIQ3	AT	EKIIRGYETK	1.7745	9	WB
HLA-A*03:01	LRRIQ3	AT	KIIRGYETK	0.093	8	SB
HLA-A*03:01	LRRIQ3	AT	RGYETKWIY	1.3663	5	WB
HLA-A*03:01	LRRIQ3	AT	ETKWIYITK	1.0942	2	WB
HLA-C*04:01	LRRIQ3	AT	GYETKWIYI	0.3417	4	SB
HLA-C*07:02	LRRIQ3	AT	IRGYETKWIY	1.6173	6	WB
HLA-C*07:02	LRRIQ3	AT	RGYETKWIY	1.2083	5	WB
HLA-A*03:01	LRRIQ3	MI	LTIFDCPVSLK	1.7875	3	WB
HLA-A*03:01	LRRIQ3	MI	TIFDCPVSLKK	0.5209	2	WB
HLA-A*03:01	LRRIQ3	MI	TIFDCPVSLK	0.0411	2	SB
HLA-A*03:01	LRRIQ3	MI	IFDCPVSLKK	1.5442	1	WB
HLA-A*03:01	LRRIQ3	MI	IFDCPVSLK	1.3237	1	WB
HLA-B*07:02	LRRIQ3	MI	ACPTLIALTI	1.3155	10	WB
HLA-B*07:02	LRRIQ3	MI	CPTLIALTI	1.8942	9	WB
HLA-B*07:02	LRRIQ3	MI	TIFDCPVSL	1.9138	2	WB
HLA-B*35:03	LRRIQ3	MI	CPTLIALTI	0.6956	9	WB
HLA-B*35:03	LRRIQ3	MI	TIFDCPVSL	0.8685	2	WB
HLA-C*04:01	LRRIQ3	MI	TIFDCPVSL	0.9862	2	WB
HLA-C*04:01	LRRIQ3	MI	IFDCPVSLK	1.1297	1	WB
HLA-C*04:01	LRRIQ3	MI	IFDCPVSL	0.0553	1	SB
HLA-C*07:02	LRRIQ3	MI	TIFDCPVSL	0.5251	2	WB
HLA-B*35:03	ERICH3	VM	TADVSPNNM	0.3908	9	SB
HLA-C*04:01	ERICH3	VM	TADVSPNNM	0.6041	9	WB
HLA-A*03:01	ERICH3	PA	AANGLEPLLTK	0.5816	2	WB
HLA-A*03:01	ERICH3	PA	ANGLEPLLTK	1.0555	1	WB
HLA-B*07:02	ERICH3	PA	RFRPTTAANGL	0.9433	8	WB
HLA-B*07:02	ERICH3	PA	FRPTTAANGL	0.9529	7	WB
HLA-B*07:02	ERICH3	PA	RPTTAANGLE	1.5412	6	WB
HLA-B*07:02	ERICH3	PA	RPTTAANGL	0.0401	6	SB
HLA-B*07:02	ERICH3	PA	TAANGLEPL	1.8158	3	WB
HLA-B*35:03	ERICH3	PA	FRPTTAANGL	0.2918	7	SB
HLA-B*35:03	ERICH3	PA	RPTTAANGL	0.2773	6	SB
HLA-B*35:03	ERICH3	PA	TAANGLEPL	0.4463	3	SB
HLA-B*35:03	ERICH3	PA	AANGLEPLL	1.1073	2	WB
HLA-C*04:01	ERICH3	PA	AANGLEPLL	1.9867	2	WB
HLA-C*07:02	ERICH3	PA	FRPTTAANGL	1.4573	7	WB
HLA-C*07:02	ERICH3	PA	RRFRPTTAA	1.1804	9	WB
HLA-B*35:03	MSH4	AT	NTVTSNFTF	1.5252	4	WB
HLA-C*04:01	MSH4	AT	AYAENTVTSNF	1.8519	8	WB
HLA-A*03:01	MSH4	YC	SLREICHMTY	0.8992	6	WB
HLA-C*07:02	MSH4	YC	LREICHMTY	1.0003	5	WB
HLA-B*35:03	ASB17	AT	YVDLDGFDTL	0.9473	9	WB
HLA-B*35:03	ASB17	AT	DLDGFDTLL	1.2062	7	WB
HLA-C*04:01	ASB17	AT	YVDLDGFDTLL	1.7754	9	WB
HLA-C*04:01	ASB17	AT	YVDLDGFDTL	0.3151	9	SB
HLA-C*04:01	ASB17	AT	GFDTLLTDYI	1.1526	4	WB
HLA-C*04:01	ASB17	AT	DLDGFDTLL	0.3464	7	SB
HLA-C*04:01	ASB17	AT	GFDTLLTDY	0.3931	4	SB
HLA-C*04:01	ST6GALNAC3	LI	GWFTFILAM	1.3358	6	WB
HLA-C*07:02	ST6GALNAC3	LI	GWFTFILAM	0.496	6	SB
HLA-A*03:01	ST6GALNAC3	LI	VSHTSVPILLK	1.4462	8	WB
HLA-A*03:01	ST6GALNAC3	LI	ILLKNPDYFFK	1.8099	1	WB
HLA-A*03:01	ST6GALNAC3	LI	SHTSVPILLK	0.1727	7	SB
HLA-A*03:01	ST6GALNAC3	LI	HTSVPILLKN	1.646	6	WB
HLA-A*03:01	ST6GALNAC3	LI	HTSVPILLK	0.0257	6	SB
HLA-C*04:01	ST6GALNAC3	LI	SHTSVPILL	0.8765	7	WB
HLA-C*04:01	ST6GALNAC3	LI	ILLKNPDYF	0.4825	1	SB
HLA-C*07:02	ST6GALNAC3	LI	SHTSVPILL	0.3699	7	SB
HLA-C*07:02	ST6GALNAC3	LI	ILLKNPDYF	1.1862	1	WB
HLA-B*07:02	ADGRL4	AG	SCARGGLALL	1.4356	6	WB
HLA-B*07:02	ADGRL4	AG	SCARGGLAL	1.5904	6	WB
HLA-B*07:02	ADGRL4	AG	CARGGLALL	1.5032	5	WB
HLA-B*07:02	ADGRL4	AG	CARGGLAL	1.5196	5	WB
HLA-C*07:02	ADGRL4	AG	ARGGLALLF	0.1938	4	SB
HLA-A*03:01	ADGRL4	VL	NVAVAFLYYK	1.4963	7	WB
HLA-A*03:01	ADGRL4	VL	NVAVAFLYY	1.4845	7	WB
HLA-A*03:01	ADGRL4	VL	VAVAFLYYK	0.7716	6	WB
HLA-A*03:01	ADGRL4	VL	AVAFLYYK	0.9355	5	WB
HLA-C*04:01	ADGRL4	VL	LYYKSIGPLL	1.6204	1	WB
HLA-C*07:02	ADGRL4	VL	LYYKSIGPLL	1.0583	1	WB
HLA-C*07:02	ADGRL4	VL	LYYKSIGPL	0.691	1	WB
HLA-A*03:01	RPF1	SG	GSSGKKSLK	0.6507	1	WB
HLA-B*35:03	SPATA1	KE	TAEEEYITL	0.2046	4	SB
HLA-C*04:01	SPATA1	KE	TAEEEYITL	1.2793	4	WB
HLA-A*03:01	CTBS	VI	CTIAKIPFR	1.6894	6	WB
HLA-A*03:01	SSX2IP	CR	QVGGERTNQK	1.875	6	WB
HLA-A*03:01	MCOLN2	RC	AMAHCDSEMK	1.9316	5	WB
HLA-B*35:03	MCOLN2	RC	NAMAHCDSEM	1.9909	6	WB
HLA-A*03:01	SYDE2	VI	QTIESTVDRK	0.6914	3	WB
HLA-A*03:01	SYDE2	VI	TIESTVDRK	1.9815	2	WB
HLA-B*07:02	COL24A1	AV	SSPVTAVPSA	1.4525	4	WB
HLA-B*07:02	COL24A1	AV	SPVTAVPSA	0.3625	3	SB
HLA-B*35:03	COL24A1	AV	SPVTAVPSA	0.3743	3	SB
HLA-C*04:01	COL24A1	AV	RHSSPVTAV	1.9772	6	WB
HLA-C*07:02	COL24A1	AV	VRHSSPVTA	1.6692	7	WB
HLA-C*07:02	COL24A1	AV	RHSSPVTAV	0.9579	6	WB
HLA-B*35:03	CLCA2	QE	EAGDKVVCL	1.2519	1	WB
HLA-A*03:01	CLCA1	LF	SLYLFEATGK	0.212	5	SB
HLA-A*03:01	CLCA1	LF	YLFEATGKR	0.4815	3	SB
HLA-A*03:01	CLCA1	LF	YLFEATGK	1.1684	3	WB
HLA-C*04:01	CLCA1	LF	YLFEATGKRF	0.2807	3	SB
HLA-C*04:01	CLCA1	LF	LFEATGKRF	0.0947	2	SB
HLA-C*07:02	CLCA1	LF	YLFEATGKRF	1.6689	3	WB
HLA-C*07:02	CLCA1	LF	LFEATGKRF	1.3896	2	WB
HLA-B*07:02	CLCA1	NS	SAAHVQSEL	0.6551	7	WB
HLA-B*35:03	CLCA1	NS	SAAHVQSEL	0.3538	7	SB
HLA-B*07:02	CLCA1	MT	TTQPPQILL	1.6568	2	WB
HLA-B*35:03	CLCA1	MT	WTTQPPQIL	1.7716	3	WB
HLA-B*35:03	CLCA1	MT	TTQPPQILL	1.2765	2	WB
HLA-C*04:01	CLCA1	MT	TWTTQPPQILL	1.5371	4	WB
HLA-C*04:01	CLCA1	MT	TWTTQPPQI	0.9997	4	WB
HLA-C*04:01	CLCA1	MT	TTQPPQILL	0.6566	2	WB
HLA-C*07:02	CLCA1	MT	TTQPPQILL	1.1946	2	WB
HLA-C*07:02	CLCA1	MT	TQPPQILLW	1.7262	1	WB
HLA-B*07:02	RBMXL1	VD	EPLPSRRDDYL	1.7963	9	WB
HLA-B*07:02	RBMXL1	VD	LPSRRDDYL	0.8116	7	WB
HLA-B*35:03	RBMXL1	VD	EPLPSRRDDYL	1.1086	9	WB
HLA-B*35:03	RBMXL1	VD	LPSRRDDYL	0.2333	7	SB
HLA-B*07:02	RBMXL1	LP	REPPPSRRDV	1.6916	4	WB
HLA-B*35:03	RBMXL1	LP	EPPPSRRDVYL	1.791	3	WB
HLA-A*03:01	RBMXL1	PA	KRSAASGLVR	1.8203	5	WB
HLA-A*03:01	RBMXL1	PA	RSAASGLVR	0.5932	4	WB
HLA-B*07:02	RBMXL1	PA	SGGPSPKRSAA	1.1252	11	WB
HLA-B*07:02	RBMXL1	PA	PSPKRSAASGL	1.4814	8	WB
HLA-B*07:02	RBMXL1	PA	SPKRSAASGLV	1.3979	7	WB
HLA-B*07:02	RBMXL1	PA	GGPSPKRSAA	0.7984	10	WB
HLA-B*07:02	RBMXL1	PA	SPKRSAASGL	0.047	7	SB
HLA-B*07:02	RBMXL1	PA	GPSPKRSAA	0.14	9	SB
HLA-B*07:02	RBMXL1	PA	SPKRSAASG	1.6918	7	WB
HLA-A*03:01	RBMXL1	AT	GKSLDGKTIK	1.1407	8	WB
HLA-A*03:01	RBMXL1	AT	KTIKVEQATK	0.1571	2	SB
HLA-A*03:01	RBMXL1	AT	KSLDGKTIK	0.1915	7	SB
HLA-A*03:01	RBMXL1	AT	TIKVEQATK	0.6928	1	WB
HLA-A*03:01	RBMXL1	AT	SLDGKTIK	1.9272	6	WB
HLA-C*04:01	RBMXL1	AT	SLDGKTIKV	0.1197	6	SB
HLA-A*03:01	RBMXL1	GA	KDAARDMNAK	1.8673	9	WB
HLA-A*03:01	RBMXL1	GA	AKSLDGKAIK	0.9827	1	WB
HLA-B*07:02	RBMXL1	GA	AARDMNAKSL	0.787	7	WB
HLA-C*04:01	RBMXL1	GA	ARDMNAKSL	0.6431	6	WB
HLA-C*07:02	RBMXL1	GA	ARDMNAKSL	0.257	6	SB
HLA-A*03:01	RBMXL1	TA	KALEAVFGK	0.1385	5	SB
HLA-A*03:01	RBMXL1	TA	ALEAVFGKY	0.9905	4	WB
HLA-A*03:01	RBMXL1	TA	ALEAVFGK	1.4374	4	WB
HLA-B*07:02	GBP2	PA	AVNGPRLESL	0.7425	1	WB
HLA-B*07:02	GBP2	PA	KTLSGGIAV	1.7417	8	WB
HLA-B*35:03	GBP7	TI	MPGPVCLI	1.8814	8	WB
HLA-C*04:01	GBP7	TI	HMPGPVCLI	1.4964	9	WB
HLA-C*07:02	GBP7	TI	HMPGPVCLI	1.7848	9	WB
HLA-A*03:01	GBP6	AS	AVQRASDYY	1.8921	6	WB
HLA-C*04:01	GBP6	AS	ASDYYSQQM	0.8498	2	WB
HLA-B*07:02	GBP6	LF	VKFPTDTLQEL	1.8843	3	WB
HLA-B*07:02	GBP6	LF	KFPTDTLQEL	0.341	2	SB
HLA-B*07:02	GBP6	LF	FPTDTLQELL	0.9058	1	WB
HLA-B*07:02	GBP6	LF	RVKFPTDTL	0.2299	4	SB
HLA-B*07:02	GBP6	LF	FPTDTLQEL	0.1774	1	SB
HLA-B*35:03	GBP6	LF	VKFPTDTLQEL	0.8735	3	WB
HLA-B*35:03	GBP6	LF	KFPTDTLQEL	0.3004	2	SB
HLA-B*35:03	GBP6	LF	FPTDTLQELL	0.0591	1	SB
HLA-B*35:03	GBP6	LF	FPTDTLQEL	0.0017	1	SB
HLA-C*04:01	GBP6	LF	KFPTDTLQEL	0.9862	2	WB
HLA-C*04:01	GBP6	LF	FPTDTLQEL	1.0088	1	WB
HLA-C*07:02	GBP6	LF	QRVKFPTDTL	0.9795	5	WB
HLA-C*07:02	GBP6	LF	QQMAQRVKF	1.4281	9	WB
HLA-C*07:02	GBP6	LF	RVKFPTDTL	1.1351	4	WB
HLA-C*07:02	GBP6	LF	FPTDTLQEL	1.5178	1	WB
HLA-A*03:01	GBP6	DV	QMEAQVKSRK	1.3868	6	WB
HLA-A*03:01	LRRC8B	VI	RVYHSSLVI	1.9208	9	WB
HLA-B*07:02	LRRC8B	VI	RVYHSSLVI	1.2922	9	WB
HLA-B*07:02	LRRC8B	VI	VIDHPALAF	1.8848	2	WB
HLA-B*35:03	LRRC8B	VI	VIDHPALAF	0.9203	2	WB
HLA-B*35:03	LRRC8B	VI	LVIDHPAL	1.9759	3	WB
HLA-C*04:01	LRRC8B	VI	VIDHPALAFL	1.3957	2	WB
HLA-C*04:01	LRRC8B	VI	VIDHPALAF	0.0852	2	SB
HLA-C*07:02	LRRC8B	VI	RVYHSSLVI	1.3182	9	WB
HLA-C*07:02	LRRC8B	VI	VIDHPALAF	1.0959	2	WB
HLA-A*03:01	LRRC8C	DG	GSLVNSQSLK	0.4375	1	SB
HLA-A*03:01	LRRC8D	EV	LLKNLRVLY	0.7044	7	WB
HLA-C*04:01	LRRC8D	EV	VYLLKNLRV	0.6981	9	WB
HLA-C*04:01	LRRC8D	EV	YLLKNLRVL	1.0616	8	WB
HLA-C*07:02	LRRC8D	EV	VYLLKNLRV	0.8711	9	WB
HLA-C*07:02	LRRC8D	EV	YLLKNLRVL	0.4791	8	SB
HLA-C*07:02	LRRC8D	EV	LKNLRVLYL	1	6	WB
HLA-A*03:01	ZNF644	NK	CVFGTKCPK	1.9295	6	WB
HLA-B*35:03	HFM1	IV	QLEKIGVTL	1.9215	7	WB
HLA-C*04:01	HFM1	IV	QLEKIGVTL	0.6542	7	WB
HLA-C*07:02	HFM1	IV	SHVAGKLTY	0.3191	3	SB
HLA-B*07:02	HFM1	SP	LPHIAGKLTY	1.2033	2	WB
HLA-B*07:02	HFM1	SP	LPHIAGKL	0.565	2	WB
HLA-B*35:03	HFM1	SP	LPHIAGKLTY	0.9298	2	WB
HLA-B*35:03	HFM1	SP	LPHIAGKL	1.1455	2	WB
HLA-B*07:02	TGFBR3	PS	MKEPNPISSPI	1.3179	9	WB
HLA-B*07:02	TGFBR3	PS	NPISSPIFHGL	1.2305	5	WB
HLA-B*07:02	TGFBR3	PS	KEPNPISSPI	0.2032	8	SB
HLA-B*07:02	TGFBR3	PS	EPNPISSPIF	0.7299	7	WB
HLA-B*07:02	TGFBR3	PS	SPIFHGLDTL	0.0627	1	SB
HLA-B*07:02	TGFBR3	PS	EPNPISSPI	0.2359	7	SB
HLA-B*07:02	TGFBR3	PS	SPIFHGLDT	0.9316	1	WB
HLA-B*07:02	TGFBR3	PS	PNPISSPI	1.988	6	WB
HLA-B*07:02	TGFBR3	PS	NPISSPIF	1.272	5	WB
HLA-B*35:03	TGFBR3	PS	NPISSPIFHGL	0.5113	5	WB
HLA-B*35:03	TGFBR3	PS	EPNPISSPIF	0.2972	7	SB
HLA-B*35:03	TGFBR3	PS	SPIFHGLDTL	0.1352	1	SB
HLA-B*35:03	TGFBR3	PS	EPNPISSPI	0.0853	7	SB
HLA-B*35:03	TGFBR3	PS	ISSPIFHGL	1.7313	3	WB
HLA-B*35:03	TGFBR3	PS	NPISSPIF	0.4312	5	SB
HLA-C*04:01	TGFBR3	PS	ISSPIFHGL	0.8013	3	WB
HLA-C*07:02	TGFBR3	PS	ISSPIFHGL	0.6936	3	WB
HLA-B*07:02	TGFBR3	PS	MKEPNPISPSI	1.0466	10	WB
HLA-B*07:02	TGFBR3	PS	NPISPSIFHGL	0.9571	6	WB
HLA-B*07:02	TGFBR3	PS	SPSIFHGLDTL	0.6022	3	WB
HLA-B*07:02	TGFBR3	PS	KEPNPISPSI	0.1773	9	SB
HLA-B*07:02	TGFBR3	PS	EPNPISPSIF	0.7039	8	WB
HLA-B*07:02	TGFBR3	PS	EPNPISPSI	0.2449	8	SB
HLA-B*07:02	TGFBR3	PS	NPISPSIF	1.0079	6	WB
HLA-B*07:02	TGFBR3	PS	SPSIFHGL	0.2865	3	SB
HLA-B*35:03	TGFBR3	PS	MKEPNPISPSI	0.5597	10	WB
HLA-B*35:03	TGFBR3	PS	NPISPSIFHGL	0.5284	6	WB
HLA-B*35:03	TGFBR3	PS	SPSIFHGLDTL	0.5687	3	WB
HLA-B*35:03	TGFBR3	PS	KEPNPISPSI	1.063	9	WB
HLA-B*35:03	TGFBR3	PS	EPNPISPSIF	0.2592	8	SB
HLA-B*35:03	TGFBR3	PS	EPNPISPSI	0.0306	8	SB
HLA-B*35:03	TGFBR3	PS	SIFHGLDTL	1.136	1	WB
HLA-B*35:03	TGFBR3	PS	PNPISPSI	1.4229	7	WB
HLA-B*35:03	TGFBR3	PS	NPISPSIF	0.4825	6	SB
HLA-B*35:03	TGFBR3	PS	SPSIFHGL	0.8105	3	WB
HLA-C*04:01	TGFBR3	PS	ISPSIFHGL	1.0862	4	WB
HLA-C*07:02	TGFBR3	PS	ISPSIFHGL	0.9531	4	WB
HLA-C*07:02	TGFBR3	PS	SIFHGLDTL	0.898	1	WB
HLA-B*35:03	TGFBR3	SF	IAIFALMSF	1.6123	9	WB
HLA-C*07:02	TGFBR3	SF	IAIFALMSF	1.7625	9	WB
HLA-A*03:01	BRDT	QK	KLPDYYTIIK	0.2858	1	SB
HLA-B*07:02	BRDT	QK	RPVDAVKLKL	0.0768	9	SB
HLA-B*35:03	BRDT	QK	RPVDAVKLKL	0.4015	9	SB
HLA-C*04:01	BRDT	QK	PVDAVKLKL	1.082	8	WB
HLA-C*04:01	BRDT	QK	KLPDYYTII	0.487	1	SB
HLA-C*07:02	BRDT	QK	KLPDYYTII	0.816	1	WB
HLA-B*07:02	BRDT	PL	LPEGRTGVTQI	0.7938	1	WB
HLA-B*07:02	BRDT	PL	LPEGRTGVT	1.8455	1	WB
HLA-B*35:03	BRDT	PL	LPEGRTGVTQI	1.8439	1	WB
HLA-C*04:01	BRDT	PL	ILPEGRTGV	0.8956	2	WB
HLA-B*07:02	GFI1	CY	GTRPFAYEM	1.1668	7	WB
HLA-B*35:03	GFI1	CY	FAYEMCGKTF	1.7332	3	WB
HLA-C*04:01	GFI1	CY	AYEMCGKTF	0.3386	2	SB
HLA-C*07:02	GFI1	CY	GTRPFAYEM	1.2469	7	WB
HLA-C*07:02	GFI1	CY	AYEMCGKTF	1.4939	2	WB
HLA-C*07:02	GFI1	CY	TRPFAYEM	1.08	6	WB
HLA-C*04:01	EVI5	QH	SLHEKVQYL	0.2401	3	SB
HLA-C*07:02	EVI5	QH	SLHEKVQYL	0.1427	3	SB
HLA-A*03:01	EVI5	QH	GLLTHLSEAK	0.7217	5	WB
HLA-A*03:01	EVI5	QH	AQNKGLLTH	1.6644	9	WB
HLA-A*03:01	EVI5	QH	LLTHLSEAK	1.4036	4	WB
HLA-A*03:01	EVI5	IV	TTFPLPVATR	0.385	7	SB
HLA-B*07:02	EVI5	IV	LPVATRIFDIF	1.9066	3	WB
HLA-B*07:02	EVI5	IV	TFPLPVATRI	1.1889	6	WB
HLA-B*07:02	EVI5	IV	FPLPVATRIF	0.5229	5	WB
HLA-B*07:02	EVI5	IV	LPVATRIFDI	1.6587	3	WB
HLA-B*07:02	EVI5	IV	FPLPVATRI	0.3044	5	SB
HLA-B*07:02	EVI5	IV	LPVATRIF	0.6756	3	WB
HLA-B*35:03	EVI5	IV	TFPLPVATRI	0.7966	6	WB
HLA-B*35:03	EVI5	IV	FPLPVATRIF	0.1356	5	SB
HLA-B*35:03	EVI5	IV	FPLPVATRI	0.0172	5	SB
HLA-B*35:03	EVI5	IV	LPVATRIF	0.9746	3	WB
HLA-C*04:01	EVI5	IV	TFPLPVATRI	1.0225	6	WB
HLA-C*04:01	EVI5	IV	FPLPVATRI	0.7445	5	WB
HLA-C*07:02	EVI5	IV	FPLPVATRI	1.6678	5	WB
HLA-A*03:01	TMED5	TI	ILLRAFEAR	1.98	1	WB
HLA-C*07:02	TMED5	TI	SKSGHIQIL	1.2604	8	WB
HLA-B*35:03	CCDC18	NT	MAVKTSEVM	0.1595	5	SB
HLA-C*04:01	CCDC18	NT	IMAVKTSEV	1.6163	6	WB
HLA-C*07:02	CCDC18	NT	KTSEVMAQL	1.5524	2	WB
HLA-A*03:01	SLC44A3	VI	FFYHQGTIVK	1.6216	8	WB
HLA-C*04:01	SLC44A3	VI	FFYHQGTIV	0.3459	8	SB
HLA-C*07:02	SLC44A3	VI	LFFYHQGTI	1.5467	9	WB
HLA-C*07:02	SLC44A3	VI	FFYHQGTIV	0.5592	8	WB
HLA-A*03:01	SLC44A3	VI	TIAGAIVTCY	1.7555	6	WB
HLA-B*35:03	RWDD3	VA	DADIPLELVF	0.942	2	WB
HLA-B*35:03	RWDD3	VA	GFMDADIPL	1.9095	5	WB
HLA-B*35:03	RWDD3	VA	MDADIPLEL	0.7602	3	WB
HLA-B*35:03	RWDD3	VA	DADIPLELV	1.2041	2	WB
HLA-B*35:03	RWDD3	VA	DADIPLEL	0.7672	2	WB
HLA-C*04:01	RWDD3	VA	GFMDADIPLEL	1.0864	5	WB
HLA-C*04:01	RWDD3	VA	FMDADIPLEL	0.0738	4	SB
HLA-C*04:01	RWDD3	VA	GFMDADIPL	0.3789	5	SB
HLA-C*04:01	RWDD3	VA	MDADIPLEL	0.8656	3	WB
HLA-C*04:01	RWDD3	VA	FMDADIPL	0.7881	4	WB
HLA-C*07:02	RWDD3	VA	FMDADIPLEL	1.4498	4	WB
HLA-C*07:02	RWDD3	VA	GFMDADIPL	0.6205	5	WB
HLA-C*04:01	RWDD3	NK	KLLEQAESL	1.5668	1	WB
HLA-C*07:02	RWDD3	NK	KLLEQAESL	1.3691	1	WB
HLA-A*03:01	RWDD3	NK	SCLPGISIK	1.4168	9	WB
HLA-A*03:01	RWDD3	NK	SIKSEQLTR	0.9676	3	WB
HLA-A*03:01	PLPPR4	HY	IAYTEGILNR	0.8228	3	WB
HLA-A*03:01	AGL	GR	ALRGILLITRR	1.8904	10	WB
HLA-A*03:01	AGL	GR	ALRGILLITR	0.662	10	WB
HLA-A*03:01	AGL	GR	GILLITRRY	1.3072	7	WB
HLA-A*03:01	AGL	GR	ITRRYVEAR	1.9486	3	WB
HLA-C*07:02	AGL	GR	RRYVEARNII	1.6893	1	WB
HLA-C*07:02	AGL	GR	RRYVEARNI	0.2949	1	SB
HLA-B*35:03	COL11A1	SP	GPPGPPGEV	1.0841	2	WB
HLA-B*35:03	COL11A1	SP	PPGPPGEVI	1.6893	1	WB
HLA-B*35:03	COL11A1	PL	FPGDPGPPGEL	0.2735	11	SB
HLA-B*35:03	COL11A1	PL	DPGPPGEL	1.9952	8	WB
HLA-B*35:03	COL11A1	DE	APVDVLKALEF	0.896	10	WB
HLA-B*35:03	COL11A1	DE	APVDVLKALE	1.909	10	WB
HLA-A*03:01	VAV3	TS	SSLDYISKSK	0.4303	9	SB
HLA-A*03:01	VAV3	TS	SLDYISKSK	0.159	8	SB
HLA-A*03:01	VAV3	TS	KSKEDVKLK	0.5144	2	WB
HLA-A*03:01	FNDC7	RL	WALAEGAFNY	1.8947	3	WB
HLA-A*03:01	FNDC7	RL	ALAEGAFNY	0.1675	2	SB
HLA-C*04:01	FNDC7	RL	SWALAEGAF	0.9071	4	WB
HLA-C*04:01	FNDC7	RL	ALAEGAFNY	1.5514	2	WB
HLA-C*07:02	FNDC7	RL	LKASFSWAL	1.9723	9	WB
HLA-C*07:02	FNDC7	RL	SWALAEGAF	1.5239	4	WB
HLA-C*07:02	FNDC7	RL	ALAEGAFNY	1.5254	2	WB
HLA-A*03:01	FNDC7	VA	FISVFAYNK	1.0322	6	WB
HLA-C*04:01	FNDC7	VA	AYNKAGQSPL	1.8625	1	WB
HLA-C*04:01	FNDC7	VA	TYFISVFAY	1.796	8	WB
HLA-C*07:02	FNDC7	VA	TYFISVFAY	0.2359	8	SB
HLA-C*07:02	FNDC7	VA	YFISVFAY	1.8074	7	WB
HLA-B*35:03	AKNAD1	CY	FYSDSGTEM	0.826	2	WB
HLA-C*04:01	AKNAD1	CY	SFYSDSGTEM	0.5929	3	WB
HLA-C*04:01	AKNAD1	CY	NSDTGHSFY	1.3704	9	WB
HLA-C*04:01	AKNAD1	CY	FYSDSGTEM	0.0218	2	SB
HLA-C*04:01	AKNAD1	CY	YSDSGTEM	1.073	1	WB
HLA-C*07:02	AKNAD1	CY	SFYSDSGTEM	0.5711	3	WB
HLA-C*07:02	AKNAD1	CY	FYSDSGTEM	0.0507	2	SB
HLA-A*03:01	CLCC1	SR	VLRHIGGPER	1.6921	10	WB
HLA-B*35:03	CLCC1	SR	GPEREPPQAL	0.5956	4	WB
HLA-B*35:03	KIAA1324	IV	LPDPVKGTEC	1.5123	5	WB
HLA-B*35:03	KIAA1324	IV	DPVKGTECSF	0.9156	3	WB
HLA-B*35:03	KIAA1324	IV	LPDPVKGTE	1.6892	5	WB
HLA-B*35:03	KIAA1324	TP	RPNTPVETW	0.9839	2	WB
HLA-C*07:02	KIAA1324	TP	SRPNTPVETW	1.6159	3	WB
HLA-A*03:01	KIAA1324	TP	HSCPPNTILK	0.753	5	WB
HLA-B*35:03	KIAA1324	LP	IPLTVLTCY	1.4286	2	WB
HLA-B*35:03	KIAA1324	LP	TAIPLTVL	0.9816	4	WB
HLA-B*35:03	MYBPHL	DN	QPLANCTTV	0.5923	5	WB
HLA-A*03:01	SORT1	VM	RLRKSSMCQ	1.8135	7	WB
HLA-C*07:02	SORT1	VM	FLRLRKSSM	1.7551	9	WB
HLA-A*03:01	AMPD2	RH	KSFCYHRLQY	1.511	6	WB
HLA-C*07:02	AMPD2	RH	HRLQYLSSKF	1.0675	1	WB
HLA-C*07:02	AMPD2	RH	SFCYHRLQY	1.1451	5	WB
HLA-C*07:02	AMPD2	RH	FCYHRLQYL	1.7367	4	WB
HLA-A*03:01	GSTM5	AT	YLIDGTHK	1.4894	6	WB
HLA-B*35:03	GSTM5	AT	LPYLIDGTHKI	0.4199	8	SB
HLA-B*35:03	GSTM5	AT	YLIDGTHKI	0.5228	6	WB
HLA-C*04:01	GSTM5	AT	YLIDGTHKI	0.0572	6	SB
HLA-C*07:02	GSTM5	AT	YLIDGTHKI	0.144	6	SB
HLA-B*35:03	CSF1	FS	SSPQLQESVF	1.5942	1	WB
HLA-B*35:03	LAMTOR5	SN	NPNIVGVLC	0.8531	3	WB
HLA-B*35:03	LAMTOR5	SN	NPNIVGVL	0.3673	3	SB
HLA-C*07:02	LAMTOR5	SN	MKNPNIVGV	0.8924	5	WB
HLA-A*03:01	PROK1	VI	GSHKIPFFRK	0.4713	5	SB
HLA-A*03:01	PROK1	VI	GSHKIPFFR	0.6898	5	WB
HLA-A*03:01	PROK1	VI	KIPFFRKRK	0.4983	2	SB
HLA-B*35:03	PROK1	VI	HPGSHKIPFF	1.1948	7	WB
HLA-B*35:03	PROK1	VI	HPGSHKIPF	0.1871	7	SB
HLA-B*35:03	CHIA	ND	FMPDDIDPCL	0.2362	5	SB
HLA-B*35:03	CHIA	ND	MPDDIDPCLC	1.0916	4	WB
HLA-B*35:03	CHIA	ND	MPDDIDPCL	0.0171	4	SB
HLA-C*04:01	CHIA	ND	RFMPDDIDPCL	0.9101	6	WB
HLA-C*04:01	CHIA	ND	FMPDDIDPCL	1.161	5	WB
HLA-C*04:01	CHIA	ND	MPDDIDPCL	0.5985	4	WB
HLA-B*35:03	CHIA	DN	FMPDNINPCL	0.3388	7	SB
HLA-B*35:03	CHIA	DN	MPDNINPCLC	1.5552	6	WB
HLA-B*35:03	CHIA	DN	MPDNINPCL	0.017	6	SB
HLA-C*04:01	CHIA	DN	RFMPDNINPCL	1.2533	8	WB
HLA-C*04:01	CHIA	DN	FMPDNINPCL	1.277	7	WB
HLA-C*04:01	CHIA	DN	MPDNINPCL	0.4554	6	SB
HLA-B*35:03	CHIA	RM	FAGMQNNEI	1.2987	4	WB
HLA-C*04:01	CHIA	RM	MQNNEITTI	1.6556	1	WB
HLA-C*07:02	CHIA	RM	MQNNEITTI	1.8092	1	WB
HLA-C*04:01	CHIA	IV	GYDNVKSFDI	0.9589	5	WB
HLA-C*04:01	CHIA	IV	VGYDNVKSF	1.0825	6	WB
HLA-C*04:01	CHIA	IV	GYDNVKSF	0.2681	5	SB
HLA-C*07:02	CHIA	IV	VGYDNVKSF	0.2215	6	SB
HLA-C*07:02	CHIA	IV	GYDNVKSF	1.8751	5	WB
HLA-C*07:02	CHIA	FS	KHNKSGGAM	1.7558	5	WB
HLA-B*07:02	CHIA	VG	GPYAYQGNVW	1.1073	1	WB
HLA-B*07:02	CHIA	VG	APQEGPYAY	0.3252	5	SB
HLA-B*07:02	CHIA	VG	GPYAYQGNV	0.5056	1	WB
HLA-B*35:03	CHIA	VG	WDAPQEGPYAY	1.4855	7	WB
HLA-B*35:03	CHIA	VG	DAPQEGPYAY	1.1923	6	WB
HLA-B*35:03	CHIA	VG	APQEGPYAY	0.1688	5	SB
HLA-B*35:03	CHIA	VG	GPYAYQGNV	1.762	1	WB
HLA-C*04:01	CHIA	VG	APQEGPYAY	1.4219	5	WB
HLA-C*07:02	CHIA	VG	APQEGPYAY	1.2607	5	WB
HLA-C*07:02	CHIA	VG	GRANGLYPV	1.0874	1	WB
HLA-A*03:01	PIFO	HN	KVSPQQEKNK	0.5381	9	WB
HLA-C*04:01	OVGP1	VM	HHDGAAHKLM	1.2287	10	WB
HLA-B*07:02	ADORA3	IL	LPLSLINCI	1.5265	5	WB
HLA-B*35:03	ADORA3	IL	LPLSLINCI	0.4592	5	SB
HLA-C*04:01	ADORA3	IL	ALSWLPLSL	1.1059	9	WB
HLA-C*07:02	ADORA3	IL	ALSWLPLSL	1.3595	9	WB
HLA-C*04:01	DDX20	IT	VTEQRVPVL	1.4125	2	WB
HLA-B*07:02	KCND3	TI	FENPHISTLAL	1.0621	6	WB
HLA-B*07:02	KCND3	TI	NPHISTLALVF	1.5794	4	WB
HLA-B*07:02	KCND3	TI	ENPHISTLAL	0.5676	5	WB
HLA-B*07:02	KCND3	TI	NPHISTLALV	0.8576	4	WB
HLA-B*07:02	KCND3	TI	FENPHISTL	1.4035	6	WB
HLA-B*07:02	KCND3	TI	NPHISTLAL	0.0252	4	SB
HLA-B*07:02	KCND3	TI	PHISTLAL	0.9636	3	WB
HLA-B*35:03	KCND3	TI	FENPHISTLAL	0.7945	6	WB
HLA-B*35:03	KCND3	TI	ENPHISTLAL	0.6413	5	WB
HLA-B*35:03	KCND3	TI	NPHISTLALV	1.5025	4	WB
HLA-B*35:03	KCND3	TI	FENPHISTL	0.3804	6	SB
HLA-B*35:03	KCND3	TI	NPHISTLAL	0.0184	4	SB
HLA-B*35:03	KCND3	TI	HISTLALVF	1.7183	2	WB
HLA-B*35:03	KCND3	TI	PHISTLAL	1.8456	3	WB
HLA-C*04:01	KCND3	TI	AFENPHISTL	0.1592	7	SB
HLA-C*04:01	KCND3	TI	AFENPHIST	1.6859	7	WB
HLA-C*04:01	KCND3	TI	FENPHISTL	0.1755	6	SB
HLA-C*07:02	KCND3	TI	AFENPHISTL	0.9743	7	WB
HLA-C*07:02	KCND3	TI	WRAFENPHI	1.1914	9	WB
HLA-C*07:02	KCND3	TI	FENPHISTL	0.2332	6	SB
HLA-B*35:03	PPM1J	VI	GAIENAFQL	0.4451	3	SB
HLA-C*04:01	PPM1J	VI	GAIENAFQL	1.2905	3	WB
HLA-C*04:01	PPM1J	VI	AIENAFQLM	1.2654	2	WB
HLA-C*07:02	PPM1J	VI	GAIENAFQL	0.6075	3	WB
HLA-B*07:02	PPM1J	LF	TPDSSDPSHFL	1.563	10	WB
HLA-B*07:02	PPM1J	LF	TPDSSDPSHF	1.6539	10	WB
HLA-B*35:03	PPM1J	LF	TPDSSDPSHFL	0.4935	10	SB
HLA-B*35:03	PPM1J	LF	TPDSSDPSHF	0.3712	10	SB
HLA-B*35:03	PPM1J	LF	DSSDPSHFL	0.6439	8	WB
HLA-C*04:01	PPM1J	LF	SSDPSHFL	1.0673	7	WB
HLA-A*03:01	PHTF1	RQ	GSQSLNMSR	1.3527	3	WB
HLA-B*07:02	PHTF1	RQ	GVSGGSQSL	1.0551	7	WB
HLA-A*03:01	BCL2L15	DN	ILQNTVESLSK	1.4062	4	WB
HLA-A*03:01	BCL2L15	DN	LQNTVESLSK	1.875	3	WB
HLA-C*04:01	BCL2L15	DN	ILQNTVESL	1.0817	4	WB
HLA-A*03:01	AP4B1	TI	IVIGTIEEIK	0.8808	1	WB
HLA-B*35:03	AP4B1	TI	IVIGTIEEI	1.8096	1	WB
HLA-C*04:01	AP4B1	TI	SFISVLEIV	1.6148	8	WB
HLA-A*03:01	AP4B1	LS	ASLRLFLSR	1.1596	2	WB
HLA-C*04:01	AP4B1	LS	KMELLTASL	1.0822	8	WB
HLA-A*03:01	DENND2C	DG	ALEHCGSSEK	1.0235	6	WB
HLA-B*07:02	NGF	RH	APAAAIAAHVA	1.2451	9	WB
HLA-B*07:02	NGF	RH	APAAAIAAHV	0.2434	9	SB
HLA-B*07:02	NGF	RH	APAAAIAAH	0.7547	9	WB
HLA-B*35:03	NGF	RH	APAAAIAAHV	1.174	9	WB
HLA-B*07:02	CASQ2	TA	KVAQKQFQL	0.9745	3	WB
HLA-B*35:03	CASQ2	TA	EPVSSDKVA	1.7715	9	WB
HLA-C*04:01	CASQ2	TA	KVAQKQFQL	1.8737	3	WB
HLA-C*07:02	CASQ2	TA	KVAQKQFQL	0.6868	3	WB
HLA-B*07:02	IGSF3	CY	KPIQLNYSV	0.1257	7	SB
HLA-B*35:03	IGSF3	CY	NKPIQLNYSV	1.2463	8	WB
HLA-B*35:03	IGSF3	CY	KPIQLNYSV	0.2411	7	SB
HLA-B*07:02	IGSF3	WR	YPARVPVSVTW	1.5081	4	WB
HLA-B*07:02	IGSF3	WR	KPHYPARVPV	0.1242	7	SB
HLA-B*07:02	IGSF3	WR	HYPARVPVSV	0.5918	5	WB
HLA-B*07:02	IGSF3	WR	YPARVPVSVT	0.7175	4	WB
HLA-B*07:02	IGSF3	WR	RVPVSVTWRF	1.2361	1	WB
HLA-B*07:02	IGSF3	WR	KPHYPARVP	1.3861	7	WB
HLA-B*07:02	IGSF3	WR	YPARVPVSV	0.0833	4	SB
HLA-B*07:02	IGSF3	WR	KPHYPARV	1.0582	7	WB
HLA-B*35:03	IGSF3	WR	YPARVPVSVTW	0.5013	4	WB
HLA-B*35:03	IGSF3	WR	HYPARVPVSV	0.6317	5	WB
HLA-B*35:03	IGSF3	WR	YPARVPVSVT	1.1688	4	WB
HLA-B*35:03	IGSF3	WR	YPARVPVSV	0.0102	4	SB
HLA-C*04:01	IGSF3	WR	YPARVPVSV	1.1953	4	WB
HLA-C*07:02	IGSF3	WR	ARVPVSVTWRF	1.0973	2	WB
HLA-C*07:02	IGSF3	WR	ARVPVSVTW	0.2021	2	SB
HLA-B*07:02	PTGFRN	ST	IQPTVLRAAV	1.1402	4	WB
HLA-B*07:02	PTGFRN	ST	TVVIQPTVL	1.6265	7	WB
HLA-B*07:02	PTGFRN	ST	QPTVLRAAV	0.0942	3	SB
HLA-B*35:03	PTGFRN	ST	TVVIQPTVL	0.9837	7	WB
HLA-B*35:03	PTGFRN	ST	QPTVLRAAV	0.6608	3	WB
HLA-C*04:01	CD101	NS	ASDVQLSKL	1.4541	7	WB
HLA-C*07:02	CD101	NS	LSKLGPTTF	1.5884	2	WB
HLA-B*07:02	CD101	MV	KPAARSVVVST	1.7283	9	WB
HLA-B*07:02	CD101	MV	RKPAARSVVV	0.215	10	SB
HLA-B*07:02	CD101	MV	KPAARSVVVS	1.3035	9	WB
HLA-B*07:02	CD101	MV	KPAARSVVV	0.0273	9	SB
HLA-B*07:02	CD101	MV	AARSVVVST	1.8105	7	WB
HLA-B*35:03	CD101	MV	KPAARSVVV	0.389	9	SB
HLA-B*07:02	TTF2	IV	KNPRVQTSVA	0.7855	9	WB
HLA-B*07:02	TTF2	IV	NPRVQTSVAV	0.2162	8	SB
HLA-B*07:02	TTF2	IV	NPRVQTSVA	0.3874	8	SB
HLA-B*07:02	TTF2	IV	NPRVQTSV	0.582	8	WB
HLA-B*35:03	TTF2	IV	NPRVQTSVAV	0.5824	8	WB
HLA-C*04:01	TRIM45	RQ	AQEKQTASF	1.2593	2	WB
HLA-C*04:01	HSD3B1	TN	LVDRHKENL	1.3848	8	WB
HLA-B*35:03	PPIAL4G	AV	WLDGKHVVF	0.8431	8	WB
HLA-C*04:01	PPIAL4G	AV	EWLDGKHVVF	0.3367	9	SB
HLA-C*04:01	PPIAL4G	AV	EWLDGKHVV	1.3194	9	WB
HLA-C*04:01	PPIAL4G	AV	WLDGKHVVF	0.0292	8	SB
HLA-C*04:01	PPIAL4G	AV	VFGKVKERV	1.7075	1	WB
HLA-C*04:01	PPIAL4G	AV	WLDGKHVV	1.7115	8	WB
HLA-C*04:01	PPIAL4G	AV	LDGKHVVF	1.5399	7	WB
HLA-C*07:02	PPIAL4G	AV	WLDGKHVVF	0.6628	8	WB
HLA-B*07:02	PPIAL4G	NI	IAGPNTNGSQF	1.1075	1	WB
HLA-C*04:01	PDE4DIP	EG	FYSQGLGSI	0.4572	7	SB
HLA-C*07:02	PDE4DIP	EG	FYSQGLGSI	0.4827	7	SB
HLA-B*35:03	PDE4DIP	AS	SLAESQQEL	1.7215	5	WB
HLA-C*04:01	PDE4DIP	AS	SLAESQQEL	1.0704	5	WB
HLA-C*07:02	PDE4DIP	AS	SLAESQQEL	1.3566	5	WB
HLA-B*07:02	PDE4DIP	VE	TPEVSLAEA	1.8626	3	WB
HLA-B*35:03	PDE4DIP	VE	TPEVSLAEA	1.0923	3	WB
HLA-B*07:02	PDE4DIP	LP	LPFSPTGPPLL	0.6592	9	WB
HLA-B*07:02	PDE4DIP	LP	LPFSPTGPPL	0.1229	9	SB
HLA-B*07:02	PDE4DIP	LP	LPFSPTGPP	1.7877	9	WB
HLA-B*07:02	PDE4DIP	LP	SPTGPPLL	0.3627	6	SB
HLA-B*35:03	PDE4DIP	LP	LPFSPTGPPLL	0.3572	9	SB
HLA-B*35:03	PDE4DIP	LP	LPFSPTGPPL	0.159	9	SB
HLA-B*35:03	PDE4DIP	LP	FSPTGPPLL	1.6162	7	WB
HLA-B*35:03	PDE4DIP	LP	SPTGPPLL	0.5351	6	WB
HLA-C*04:01	PDE4DIP	LP	PFSPTGPPLL	1.899	8	WB
HLA-C*04:01	PDE4DIP	LP	PFSPTGPPL	1.1765	8	WB
HLA-C*04:01	PDE4DIP	LP	FSPTGPPLL	0.3286	7	SB
HLA-C*07:02	PDE4DIP	LP	FSPTGPPLL	0.7182	7	WB
HLA-B*07:02	PDE4DIP	HR	TPSSSRALS	1.8875	6	WB
HLA-B*07:02	PDE4DIP	HR	TPSSSRAL	0.1856	6	SB
HLA-B*35:03	PDE4DIP	HR	TPSSSRAL	0.9717	6	WB
HLA-B*07:02	PDE4DIP	KE	LPENGLEEKL	1.7608	3	WB
HLA-B*35:03	PDE4DIP	KE	LPENGLEEKL	0.437	3	SB
HLA-B*35:03	PDE4DIP	KE	EAQLPENGL	0.7583	6	WB
HLA-B*35:03	PDE4DIP	KE	DIEDLKAQL	1.3937	3	WB
HLA-C*04:01	PDE4DIP	KE	KQDSEQIQV	1.2347	5	WB
HLA-B*35:03	PDE4DIP	AT	ETMSDGWEI	1.1182	2	WB
HLA-C*04:01	PDE4DIP	FI	LRAEIHQHL	1.1748	5	WB
HLA-C*07:02	PDE4DIP	FI	HLRAEIHQHL	0.8193	6	WB
HLA-C*07:02	PDE4DIP	FI	LRAEIHQHL	0.0485	5	SB
HLA-B*35:03	PDE4DIP	MI	SALQSMIAV	0.8567	7	WB
HLA-B*35:03	PDE4DIP	MI	MIAVQEEEL	1.6722	2	WB
HLA-C*07:02	PDE4DIP	RH	HQYLGGRDSL	1.5605	1	WB
HLA-B*07:02	PDE4DIP	ST	ATMQTMESL	1.7806	5	WB
HLA-B*35:03	PDE4DIP	ST	ATMQTMESL	1.9564	5	WB
HLA-C*07:02	PDE4DIP	ST	ATMQTMESL	1.9665	5	WB
HLA-C*04:01	PDE4DIP	EV	VLQNKSQQL	1.0529	1	WB
HLA-C*07:02	PDE4DIP	EV	VLQNKSQQL	1.6489	1	WB
HLA-C*04:01	PDE4DIP	SL	SYELKCAQEL	1.5304	10	WB
HLA-B*07:02	PDE4DIP	AT	NEAARMTAL	1.5928	7	WB
HLA-B*35:03	PDE4DIP	AT	NEAARMTAL	1.3145	7	WB
HLA-B*35:03	PDE4DIP	AT	EAARMTAL	1.8997	6	WB
HLA-B*35:03	NBPF10	EQ	NILEINQKL	1.0736	7	WB
HLA-C*07:02	NBPF10	EQ	NILEINQKL	1.7205	7	WB
HLA-B*07:02	ANKRD35	SF	SPAFETIRKA	1.6503	4	WB
HLA-B*07:02	ANKRD35	SF	GPPQSPAF	1.0128	8	WB
HLA-B*35:03	ANKRD35	SF	GPPQSPAF	1.722	8	WB
HLA-B*07:02	ANKRD35	RQ	RVPGAQGEPL	0.5653	6	WB
HLA-B*07:02	ANKRD35	RQ	VPGAQGEPL	0.177	5	SB
HLA-B*35:03	ANKRD35	RQ	VPGAQGEPL	0.2179	5	SB
HLA-B*07:02	ANKRD35	EQ	KPQAQVQLQQL	1.2283	3	WB
HLA-B*07:02	ANKRD35	EQ	VPKPQAQVQL	0.0737	5	SB
HLA-B*07:02	ANKRD35	EQ	VPKPQAQV	0.7387	5	WB
HLA-B*07:02	ANKRD35	EQ	KPQAQVQL	0.2023	3	SB
HLA-B*35:03	ANKRD35	EQ	VPKPQAQVQL	0.4738	5	SB
HLA-C*04:01	ANKRD35	EQ	FVPKPQAQV	0.8747	6	WB
HLA-C*07:02	ANKRD35	EQ	FVPKPQAQV	1.5065	6	WB
HLA-B*07:02	BOLA1	GA	ELAGPVHAL	1.0734	3	WB
HLA-B*35:03	BOLA1	GA	ELAGPVHAL	0.4194	3	SB
HLA-B*35:03	BOLA1	GA	LAGPVHAL	1.763	2	WB
HLA-C*04:01	BOLA1	GA	ELAGPVHAL	1.0096	3	WB
HLA-C*07:02	BOLA1	GA	ELAGPVHAL	1.4273	3	WB
HLA-C*04:01	ANXA9	RH	GHDSYSGII	1.8974	2	WB
HLA-C*04:01	MINDY1	TK	FLETKAAQL	0.2498	5	SB
HLA-C*07:02	MINDY1	TK	FLETKAAQL	1.8049	5	WB
HLA-B*07:02	PRUNE1	VM	MPVLNIKRSEL	0.4729	1	SB
HLA-B*35:03	PRUNE1	VM	MPVLNIKRSEL	0.9803	1	WB
HLA-B*35:03	PRUNE1	VM	EAEEVFMPVL	1.9068	7	WB
HLA-B*35:03	PRUNE1	VM	EAEEVFMPV	1.2509	7	WB
HLA-C*04:01	PRUNE1	VM	VFMPVLNI	1.7013	3	WB
HLA-B*07:02	BNIPL	SN	LPRNSIPNYTY	1.7093	4	WB
HLA-B*07:02	BNIPL	SN	YLPRNSIPNY	1.7342	5	WB
HLA-B*07:02	BNIPL	SN	LPRNSIPNY	0.8448	4	WB
HLA-B*35:03	BNIPL	SN	LPRNSIPNY	0.8327	4	WB
HLA-C*04:01	BNIPL	SN	NSIPNYTYV	1.6188	1	WB
HLA-C*07:02	BNIPL	SN	NSIPNYTYV	0.964	1	WB
HLA-B*07:02	GABPB2	VI	ISRDARTKV	1.6945	1	WB
HLA-B*07:02	SEMA6C	RH	SLGPQPPLHSA	1.2755	9	WB
HLA-B*07:02	SEMA6C	RH	LGPQPPLHSA	1.1709	8	WB
HLA-B*07:02	SEMA6C	RH	GPQPPLHSA	0.2196	7	SB
HLA-B*35:03	SEMA6C	RH	GPQPPLHSA	1.1427	7	WB
HLA-B*35:03	SEMA6C	RH	QPPLHSAKY	1.0765	5	WB
HLA-B*07:02	PSMD4	VM	GIRMAHLAL	0.3704	4	SB
HLA-C*07:02	PSMD4	VM	IRMAHLAL	0.3469	3	SB
HLA-B*35:03	PI4KB	SN	DISMAINYL	1.5541	7	WB
HLA-C*04:01	PI4KB	SN	LFDISMAINYL	0.8991	9	WB
HLA-C*04:01	PI4KB	SN	LFDISMAINY	1.3784	9	WB
HLA-C*07:02	PI4KB	SN	ISMAINYLY	1.0897	6	WB
HLA-B*07:02	RFX5	TI	MILPIVPAL	0.831	5	WB
HLA-B*35:03	RFX5	TI	MILPIVPAL	0.3136	5	SB
HLA-C*04:01	RFX5	TI	MILPIVPAL	0.5398	5	WB
HLA-C*04:01	RFX5	TI	ILPIVPAL	1.8632	4	WB
HLA-C*07:02	RFX5	TI	MILPIVPAL	0.3319	5	SB
HLA-B*07:02	PSMB4	RH	RFRNISHIM	1.6763	7	WB
HLA-C*04:01	PSMB4	RH	RFRNISHIM	0.6588	7	WB
HLA-C*07:02	PSMB4	RH	ARFRNISHIM	0.5934	8	WB
HLA-C*07:02	PSMB4	RH	FRNISHIMRV	1.0966	6	WB
HLA-C*07:02	PSMB4	RH	ARFRNISHI	0.217	8	SB
HLA-C*07:02	PSMB4	RH	RFRNISHIM	0.2357	7	SB
HLA-C*07:02	PSMB4	RH	RNISHIMRV	1.7448	5	WB
HLA-C*07:02	PSMB4	RH	FRNISHIM	0.5492	6	WB
HLA-B*35:03	POGZ	VM	FVTSMGDAM	0.4239	5	SB
HLA-C*04:01	POGZ	VM	MGDAMAKHL	0.826	1	WB
HLA-C*07:02	RORC	RW	FSWEEVTGY	1.3187	3	WB
HLA-C*04:01	THEM5	LV	VMDVEVDKI	0.5936	6	WB
HLA-B*07:02	THEM5	DG	NLIPVGSLVVM	1.3545	6	WB
HLA-B*07:02	THEM5	DG	LIPVGSLVVM	0.5899	5	WB
HLA-B*07:02	THEM5	DG	IPVGSLVVMD	1.257	4	WB
HLA-B*07:02	THEM5	DG	IPVGSLVVM	0.0591	4	SB
HLA-B*07:02	THEM5	DG	IPVGSLVV	0.839	4	WB
HLA-B*07:02	THEM5	DG	PVGSLVVM	1.9316	3	WB
HLA-B*35:03	THEM5	DG	NLIPVGSLVVM	0.5939	6	WB
HLA-B*35:03	THEM5	DG	LIPVGSLVVM	0.2776	5	SB
HLA-B*35:03	THEM5	DG	IPVGSLVVMD	1.0693	4	WB
HLA-B*35:03	THEM5	DG	IPVGSLVVM	0.0068	4	SB
HLA-B*35:03	THEM5	DG	IPVGSLVV	0.4907	4	SB
HLA-B*35:03	THEM5	DG	PVGSLVVM	0.6579	3	WB
HLA-C*04:01	THEM5	DG	NLIPVGSLV	1.4784	6	WB
HLA-C*07:02	TCHH	LV	FRQLEDSQV	1.667	9	WB
HLA-B*07:02	HRNR	RQ	SPSRGQHGSDF	1.5521	6	WB
HLA-C*07:02	HRNR	RQ	SRGQHGSDF	0.4479	4	SB
HLA-B*07:02	LCE3D	PL	LPKCPSPKC	1.888	1	WB
HLA-B*07:02	IVL	QE	LPEQQEGQLEL	1.2116	3	WB
HLA-B*07:02	IVL	QE	LPEQQEGQL	0.6152	3	WB
HLA-B*35:03	IVL	QE	LPEQQEGQLEL	0.4645	3	SB
HLA-B*35:03	IVL	QE	LPEQQEGQL	0.1528	3	SB
HLA-B*07:02	PGLYRP3	GS	SSSPSPAALSA	1.8041	1	WB
HLA-B*07:02	PGLYRP3	GS	SSSPSPAAL	0.8646	1	WB
HLA-B*35:03	PGLYRP3	GS	SSSPSPAAL	0.8083	1	WB
HLA-C*04:01	PGLYRP3	GS	SSSPSPAAL	1.6319	1	WB
HLA-C*07:02	PGLYRP3	GS	SSSPSPAAL	1.518	1	WB
HLA-C*04:01	PGLYRP3	GD	RVYEDVGWNI	0.879	5	WB
HLA-C*04:01	PGLYRP3	GD	VYEDVGWNI	0.0633	4	SB
HLA-C*07:02	PGLYRP3	GD	VYEDVGWNI	0.5739	4	WB
HLA-C*07:02	PGLYRP4	GV	SSYVQPLLV	1.889	9	WB
HLA-B*07:02	S100A7L2	GV	NIPLVEKVML	1.9428	5	WB
HLA-B*07:02	S100A7L2	GV	IPLVEKVML	0.2115	4	SB
HLA-B*07:02	S100A7L2	GV	IPLVEKVM	1.3488	4	WB
HLA-B*35:03	S100A7L2	GV	NIPLVEKVML	1.3399	5	WB
HLA-B*35:03	S100A7L2	GV	IPLVEKVML	0.1094	4	SB
HLA-B*35:03	S100A7L2	GV	IPLVEKVM	0.8074	4	WB
HLA-C*04:01	S100A7	ED	KIDKPSLLTM	1.5809	3	WB
HLA-C*07:02	S100A7	ED	RRDDKIDKPSL	1.4884	7	WB
HLA-C*07:02	S100A7	ED	DKIDKPSLL	1.7142	4	WB
HLA-B*07:02	NPR1	RQ	LPVRNGQLHA	1.7672	7	WB
HLA-B*07:02	NPR1	RQ	LPVRNGQL	0.7462	7	WB
HLA-B*35:03	NPR1	RQ	LPVRNGQL	1.3321	7	WB
HLA-C*07:02	CRTC2	MV	RRTVAWGNF	0.7214	4	WB
HLA-B*07:02	SLC39A1	AT	SASRQKTLSL	0.6874	7	WB
HLA-B*07:02	SLC39A1	AT	ASRQKTLSL	0.2994	6	SB
HLA-C*07:02	SLC39A1	AT	ASRQKTLSL	1.4711	6	WB
HLA-C*07:02	SLC39A1	AT	SRQKTLSLV	1.2226	5	WB
HLA-C*07:02	SLC39A1	AT	SRQKTLSL	1.1526	5	WB
HLA-C*04:01	CREB3L4	PS	LFIDSNEVY	0.8815	5	WB
HLA-C*07:02	CREB3L4	PS	LFIDSNEVY	0.489	5	SB
HLA-B*07:02	NUP210L	TI	TPQPGFFNSI	0.3641	10	SB
HLA-B*07:02	NUP210L	TI	QPGFFNSI	1.7569	8	WB
HLA-B*35:03	NUP210L	TI	TPQPGFFNSI	0.4939	10	SB
HLA-B*35:03	NUP210L	TI	SISSPPHFM	1.9189	2	WB
HLA-C*04:01	NUP210L	TI	FFNSISSPPHF	0.6777	5	WB
HLA-C*04:01	NUP210L	TI	SISSPPHFM	1.4027	2	WB
HLA-C*07:02	NUP210L	TI	SISSPPHFM	1.4154	2	WB
HLA-B*07:02	NUP210L	VI	EPDTKLTFI	1.5429	9	WB
HLA-B*35:03	NUP210L	VI	EPDTKLTFI	0.2736	9	SB
HLA-C*04:01	NUP210L	VI	EPDTKLTFI	1.8777	9	WB
HLA-C*04:01	NUP210L	VI	TFIGDIICF	0.6684	3	WB
HLA-C*07:02	NUP210L	VI	TFIGDIICF	0.8051	3	WB
HLA-B*07:02	TDRD10	AV	SVRGEVGLL	0.6641	6	WB
HLA-C*07:02	TDRD10	AV	VRGEVGLLV	0.5966	5	WB
HLA-B*07:02	TDRD10	VI	TPFFWAMHI	0.8524	9	WB
HLA-B*07:02	TDRD10	VI	WAMHITEAL	1.3935	5	WB
HLA-B*35:03	TDRD10	VI	FWAMHITEAL	1.6543	6	WB
HLA-B*35:03	TDRD10	VI	TPFFWAMHI	0.3725	9	SB
HLA-B*35:03	TDRD10	VI	WAMHITEAL	0.1692	5	SB
HLA-C*04:01	TDRD10	VI	FWAMHITEAL	1.7151	6	WB
HLA-C*04:01	TDRD10	VI	FWAMHITEA	0.9355	6	WB
HLA-C*04:01	TDRD10	VI	WAMHITEAL	1.9185	5	WB
HLA-C*07:02	TDRD10	VI	WAMHITEAL	1.2657	5	WB
HLA-B*07:02	ADAR	KR	IPETRRNAEFL	0.768	5	WB
HLA-B*07:02	ADAR	KR	IPETRRNAEF	0.4759	5	SB
HLA-B*35:03	ADAR	KR	IPETRRNAEF	1.3777	5	WB
HLA-B*07:02	ADAR	RG	VPRGVHLGS	0.7127	8	WB
HLA-B*35:03	ADAM15	KT	TQTPPEHPL	1.9451	3	WB
HLA-B*07:02	EFNA3	VM	TMGPNMKINVL	1.0149	6	WB
HLA-B*07:02	EFNA3	VM	LPQFTMGPNM	0.7203	10	WB
HLA-B*07:02	EFNA3	VM	MGPNMKINVL	0.278	5	SB
HLA-B*07:02	EFNA3	VM	GPNMKINVLE	1.2387	4	WB
HLA-B*07:02	EFNA3	VM	GPNMKINVL	0.0317	4	SB
HLA-B*07:02	EFNA3	VM	GPNMKINV	1.7071	4	WB
HLA-B*07:02	EFNA3	VM	PNMKINVL	1.8314	3	WB
HLA-B*35:03	EFNA3	VM	LPQFTMGPNM	0.5904	10	WB
HLA-B*35:03	EFNA3	VM	MGPNMKINVL	0.3423	5	SB
HLA-B*35:03	EFNA3	VM	FTMGPNMKI	1.213	7	WB
HLA-B*35:03	EFNA3	VM	GPNMKINVL	0.1768	4	SB
HLA-C*04:01	EFNA3	VM	FTMGPNMKI	0.8789	7	WB
HLA-C*04:01	EFNA3	VM	GPNMKINVL	1.5677	4	WB
HLA-C*07:02	EFNA3	VM	FTMGPNMKI	0.8784	7	WB
HLA-B*07:02	EFNA1	DV	VNPQEKRLAA	0.9152	1	WB
HLA-B*07:02	EFNA1	DV	SPQAHVNPQ	1.9219	6	WB
HLA-B*07:02	THBS3	AT	AVAEKIRTTL	0.7856	9	WB
HLA-B*07:02	THBS3	AT	VAEKIRTTL	0.3707	8	SB
HLA-B*35:03	THBS3	AT	VAEKIRTTL	0.4656	8	SB
HLA-C*04:01	THBS3	AT	VAEKIRTTL	0.8064	8	WB
HLA-C*07:02	THBS3	AT	VAEKIRTTL	1.9576	8	WB
HLA-C*04:01	GBA	EK	ATLGKTHRL	1.7752	5	WB
HLA-C*07:02	GBA	EK	ATLGKTHRL	0.9004	5	WB
HLA-B*07:02	PKLR	VM	DMAAVRAAL	1.1348	2	WB
HLA-B*07:02	PKLR	VM	MAAVRAAL	0.8106	1	WB
HLA-B*35:03	PKLR	VM	DMAAVRAAL	0.9172	2	WB
HLA-B*35:03	PKLR	VM	MAAVRAAL	1.1904	1	WB
HLA-B*07:02	RUSC1	GD	APAPPDPPPAL	0.084	6	SB
HLA-B*07:02	RUSC1	GD	APAPPDPPPA	0.5854	6	WB
HLA-B*07:02	RUSC1	GD	PAPPDPPPAL	0.8747	5	WB
HLA-B*07:02	RUSC1	GD	APPDPPPALQ	1.1451	4	WB
HLA-B*07:02	RUSC1	GD	APAPPDPPP	1.7462	6	WB
HLA-B*07:02	RUSC1	GD	APPDPPPAL	0.0566	4	SB
HLA-B*35:03	RUSC1	GD	APAPPDPPPAL	0.3469	6	SB
HLA-B*35:03	RUSC1	GD	PAPPDPPPAL	1.6226	5	WB
HLA-B*35:03	RUSC1	GD	DPPPALQQTM	0.8321	1	WB
HLA-B*35:03	RUSC1	GD	APPDPPPAL	0.0593	4	SB
HLA-B*35:03	RUSC1	GD	PPDPPPAL	1.3758	3	WB
HLA-C*04:01	RUSC1	GD	APPDPPPAL	0.6528	4	WB
HLA-C*07:02	RUSC1	GD	APPDPPPAL	1.266	4	WB
HLA-B*35:03	ASH1L	TA	VPAVASDSC	1.1571	5	WB
HLA-B*35:03	GON4L	MV	SSVDPEVRL	1.9481	3	WB
HLA-C*04:01	GON4L	MV	SVDPEVRL	1.566	2	WB
HLA-C*04:01	SYT11	QH	KHKNPPYKF	1.6445	2	WB
HLA-C*07:02	SYT11	QH	KHKNPPYKF	0.3572	2	SB
HLA-C*07:02	SYT11	QH	HKNPPYKFI	1.9918	1	WB
HLA-B*07:02	SYT11	RQ	LPDKRHQV	1.5422	7	WB
HLA-C*04:01	SYT11	RQ	ILPDKRHQV	0.4583	8	SB
HLA-C*07:02	SYT11	RQ	KRHQVKTRVL	1.3869	4	WB
HLA-C*07:02	SYT11	RQ	ILPDKRHQV	1.1676	8	WB
HLA-C*07:02	SYT11	RQ	KRHQVKTRV	0.631	4	WB
HLA-C*07:02	SYT11	RQ	RHQVKTRVL	0.893	3	WB
HLA-C*04:01	RXFP4	LS	TFRDLRSRL	0.6847	7	WB
HLA-C*04:01	RXFP4	LS	FRDLRSRLW	1.2263	6	WB
HLA-C*07:02	RXFP4	LS	TFRDLRSRL	0.4441	7	SB
HLA-C*07:02	RXFP4	LS	FRDLRSRLW	0.3453	6	SB
HLA-C*07:02	RXFP4	LS	FRDLRSRL	0.9211	6	WB
HLA-B*07:02	ARHGEF2	TM	MTRLFRMGM	1.3764	7	WB
HLA-C*04:01	ARHGEF2	TM	FRMGMLEEL	1.0735	3	WB
HLA-C*07:02	ARHGEF2	TM	KIMTRLFRM	0.8308	9	WB
HLA-C*07:02	ARHGEF2	TM	TRLFRMGML	0.5865	6	WB
HLA-C*07:02	ARHGEF2	TM	FRMGMLEEL	0.0263	3	SB
HLA-B*07:02	UBQLN4	IM	LVPSLGSFGM	1.385	10	WB
HLA-B*07:02	UBQLN4	IM	VPSLGSFGM	0.101	9	SB
HLA-B*07:02	UBQLN4	IM	MSRTPAPSA	1.8885	1	WB
HLA-B*35:03	UBQLN4	IM	LVPSLGSFGM	1.0292	10	WB
HLA-B*35:03	UBQLN4	IM	VPSLGSFGM	0.0601	9	SB
HLA-B*07:02	UBQLN4	LF	MEFARNPAM	1.5924	3	WB
HLA-B*35:03	UBQLN4	LF	NPELMRQTMEF	1.7337	11	WB
HLA-B*35:03	UBQLN4	LF	ELMRQTMEF	1.5832	9	WB
HLA-B*35:03	UBQLN4	LF	MEFARNPAM	0.6055	3	WB
HLA-C*04:01	UBQLN4	LF	ELMRQTMEF	1.6071	9	WB
HLA-C*04:01	UBQLN4	LF	MEFARNPAM	1.8915	3	WB
HLA-C*04:01	UBQLN4	LF	EFARNPAMM	1.0787	2	WB
HLA-C*07:02	UBQLN4	LF	ELMRQTMEF	1.6286	9	WB
HLA-C*07:02	UBQLN4	LF	MEFARNPAM	0.7568	3	WB
HLA-C*07:02	UBQLN4	LF	EFARNPAMM	1.8748	2	WB
HLA-C*04:01	UBQLN4	RW	FKEEISWRF	0.9662	7	WB
HLA-C*07:02	UBQLN4	RW	WRFKAQQDQL	1.8216	1	WB
HLA-C*07:02	UBQLN4	RW	FKEEISWRF	1.201	7	WB
HLA-B*35:03	RHBG	GD	MVFVGFDFL	1.5405	7	WB
HLA-C*04:01	RHBG	GD	VFVGFDFLM	0.5498	6	WB
HLA-C*04:01	RHBG	GD	VGFDFLMVF	1.6815	4	WB
HLA-C*04:01	RHBG	GD	GFDFLMVFL	0.1192	3	SB
HLA-C*04:01	RHBG	GD	GFDFLMVF	0.2769	3	SB
HLA-C*07:02	RHBG	GD	MVFVGFDFL	1.4796	7	WB
HLA-C*07:02	RHBG	GD	VFVGFDFLM	0.685	6	WB
HLA-C*07:02	RHBG	GD	VGFDFLMVF	0.5883	4	WB
HLA-C*07:02	IQGAP3	AV	NSIVKIQVF	1.0849	8	WB
HLA-B*07:02	IQGAP3	VL	LPPLYPVASSM	0.5727	4	WB
HLA-B*07:02	IQGAP3	VL	MCPEAQLPPL	1.2971	10	WB
HLA-B*07:02	IQGAP3	VL	PPLYPVASSM	0.9983	3	WB
HLA-B*07:02	IQGAP3	VL	CPEAQLPPL	0.9217	9	WB
HLA-B*35:03	IQGAP3	VL	LPPLYPVASSM	0.4075	4	SB
HLA-B*35:03	IQGAP3	VL	MCPEAQLPPL	0.8957	10	WB
HLA-B*35:03	IQGAP3	VL	PPLYPVASSM	1.293	3	WB
HLA-B*35:03	IQGAP3	VL	CPEAQLPPL	0.3912	9	SB
HLA-B*35:03	IQGAP3	VL	LPPLYPVAS	1.6364	4	WB
HLA-C*04:01	IQGAP3	VL	LYPVASSMY	0.8681	1	WB
HLA-C*07:02	IQGAP3	VL	LYPVASSMY	0.7883	1	WB
HLA-B*07:02	IQGAP3	RG	KAIRRGVAA	1.771	6	WB
HLA-C*07:02	IQGAP3	NS	NHVSVHGAL	1.6611	4	WB
HLA-C*07:02	TTC24	EG	ERSTGRRLL	0.9729	5	WB
HLA-C*07:02	TTC24	EG	GRRLLGHLY	0.5473	1	WB
HLA-B*07:02	BCAN	EK	TEPAAQEKSL	0.7261	8	WB
HLA-B*07:02	BCAN	EK	EPAAQEKSL	0.5773	7	WB
HLA-B*35:03	BCAN	EK	TEPAAQEKSL	1.2604	8	WB
HLA-B*35:03	BCAN	EK	EPAAQEKSL	0.1934	7	SB
HLA-B*07:02	NES	PL	SAAGAEPGL	1.8508	9	WB
HLA-B*35:03	NES	PL	SAAGAEPGL	0.6098	9	WB
HLA-B*35:03	NES	VI	ESIEAVKSL	0.5323	3	WB
HLA-C*04:01	HDGF	PL	LLEDSPKRL	0.6565	9	WB
HLA-B*07:02	HDGF	PL	LPMEVEKNSTL	0.4888	11	SB
HLA-B*35:03	HDGF	PL	LPMEVEKNSTL	0.2618	11	SB
HLA-B*35:03	HDGF	PL	MEVEKNSTL	0.7142	9	WB
HLA-B*07:02	INSRR	PL	TATLVGLTL	1.1011	4	WB
HLA-B*35:03	INSRR	PL	TATLVGLTL	0.2439	4	SB
HLA-C*07:02	INSRR	PL	LHVLLTATL	1.5594	9	WB
HLA-B*07:02	PEAR1	SP	THPCQNGGVF	1.5967	3	WB
HLA-B*07:02	PEAR1	SP	HPCQNGGVF	0.3292	2	SB
HLA-B*35:03	PEAR1	SP	HPCQNGGVF	0.2538	2	SB
HLA-B*07:02	PEAR1	HY	TPGWHGAYCQL	1.3677	8	WB
HLA-B*07:02	PEAR1	HY	TPGWHGAYC	1.5246	8	WB
HLA-C*07:02	PEAR1	HY	GWHGAYCQL	1.3419	6	WB
HLA-B*07:02	LRRC71	RH	LIRNHITEV	1.724	5	WB
HLA-C*07:02	LRRC71	RH	IRNHITEVGL	1.6729	4	WB
HLA-C*04:01	ARHGEF11	HR	FRTIEQLTL	1.9936	2	WB
HLA-C*07:02	ARHGEF11	HR	MIFRTIEQL	1.6465	4	WB
HLA-C*07:02	ARHGEF11	HR	FRTIEQLTL	0.0889	2	SB
HLA-B*07:02	ARHGEF11	SG	RPSRSPPGLAL	0.0264	8	SB
HLA-B*07:02	ARHGEF11	SG	RRPSRSPPGL	0.5099	9	WB
HLA-B*07:02	ARHGEF11	SG	RPSRSPPGLA	0.5428	8	WB
HLA-B*07:02	ARHGEF11	SG	RPSRSPPGL	0.0535	8	SB
HLA-B*07:02	ARHGEF11	SG	SRSPPGLAL	0.8643	6	WB
HLA-B*07:02	ARHGEF11	SG	RSPPGLAL	1.9201	5	WB
HLA-B*35:03	ARHGEF11	SG	RPSRSPPGLAL	0.6581	8	WB
HLA-B*35:03	ARHGEF11	SG	RPSRSPPGL	0.6144	8	WB
HLA-C*04:01	ARHGEF11	SG	SRSPPGLAL	0.3838	6	SB
HLA-C*07:02	ARHGEF11	SG	RPSRSPPGLAL	1.1899	8	WB
HLA-C*07:02	ARHGEF11	SG	RRPSRSPPGL	1.5384	9	WB
HLA-C*07:02	ARHGEF11	SG	PSRSPPGLAL	1.5411	7	WB
HLA-C*07:02	ARHGEF11	SG	SRSPPGLAL	0.0159	6	SB
HLA-B*07:02	ETV3	TA	HPEESAQFSI	1.2452	6	WB
HLA-B*07:02	ETV3	TA	HPEESAQF	1.8148	6	WB
HLA-B*35:03	ETV3	TA	HPEESAQFSI	0.3086	6	SB
HLA-B*35:03	ETV3	TA	ESAQFSIKL	1.0448	3	WB
HLA-B*35:03	ETV3	TA	HPEESAQF	0.5462	6	WB
HLA-C*04:01	ETV3	TA	MHPEESAQF	1.022	7	WB
HLA-C*07:02	ETV3	TA	MHPEESAQF	0.5487	7	WB
HLA-B*07:02	FCRL5	VI	RSKAVSLSI	1.2998	9	WB
HLA-C*04:01	FCRL5	GD	QFHHEDAAL	1.6776	6	WB
HLA-B*35:03	FCRL5	VI	KAATMPYSI	1.9205	9	WB
HLA-B*07:02	FCRL5	YH	AATMPHSVI	1.0346	6	WB
HLA-B*35:03	FCRL5	YH	AATMPHSVI	1.9813	6	WB
HLA-B*07:02	CD1B	VG	SCRGKHSSL	1.1092	4	WB
HLA-C*04:01	CD1E	QR	LYFHSFIRI	1.4022	8	WB
HLA-C*04:01	CD1E	QR	YFHSFIRIV	0.7341	7	WB
HLA-C*04:01	CD1E	QR	YFHSFIRI	1.5357	7	WB
HLA-C*07:02	CD1E	QR	LYFHSFIRI	0.8639	8	WB
HLA-C*07:02	CD1E	QR	YFHSFIRIV	0.3965	7	SB
HLA-C*04:01	OR10T2	VA	AFATCASHL	0.9149	3	WB
HLA-B*07:02	OR10T2	IM	HPLRYTLIM	0.1351	9	SB
HLA-B*07:02	OR10T2	IM	LIMNKRLGL	1.1755	3	WB
HLA-B*35:03	OR10T2	IM	HPLRYTLIM	0.0453	9	SB
HLA-C*07:02	OR10T2	IM	LIMNKRLGL	1.3359	3	WB
HLA-B*35:03	OR10R2	EG	NTDVNGFVI	1.3042	6	WB
HLA-C*04:01	OR10R2	EG	NTDVNGFVIF	1.9531	6	WB
HLA-C*04:01	OR10R2	EG	NTDVNGFVI	0.5524	6	WB
HLA-C*07:02	OR10R2	LF	SYFCILRTI	0.8952	3	WB
HLA-C*04:01	OR6Y1	VI	SHLTIVILF	1.7294	5	WB
HLA-C*07:02	OR6Y1	VI	SHLTIVILF	0.4445	5	SB
HLA-B*07:02	OR10X1	CF	RPNLVKHFFF	0.6539	10	WB
HLA-C*04:01	OR10X1	CF	HFFFHMLAV	1.3162	4	WB
HLA-C*04:01	OR10X1	CF	FHMLAVIRL	1.1341	1	WB
HLA-C*07:02	OR10X1	CF	HFFFHMLAV	0.6921	4	WB
HLA-C*07:02	OR10X1	CF	FHMLAVIRL	0.356	1	SB
HLA-B*07:02	OR10Z1	NT	LRTRAIQTAL	1.8489	3	WB
HLA-B*07:02	OR10Z1	NT	RTRAIQTAL	0.0913	2	SB
HLA-C*04:01	OR10Z1	NT	VYSLRTRAI	1.1015	6	WB
HLA-C*07:02	OR10Z1	NT	VYSLRTRAI	0.7338	6	WB
HLA-C*07:02	OR10Z1	NT	RTRAIQTAL	1.5121	2	WB
HLA-C*07:02	OR10Z1	NT	TRAIQTAL	1.988	1	WB
HLA-C*04:01	SPTA1	KQ	KKDNVNQRF	1.2584	7	WB
HLA-C*04:01	SPTA1	KQ	QRFLNVQEL	1.6126	1	WB
HLA-C*07:02	SPTA1	KQ	NQRFLNVQEL	1.2568	2	WB
HLA-C*07:02	SPTA1	KQ	KKDNVNQRF	1.5429	7	WB
HLA-C*07:02	SPTA1	KQ	QRFLNVQEL	0.0377	1	SB
HLA-B*07:02	SPTA1	SA	NARWGSLQRL	1.9166	2	WB
HLA-C*04:01	SPTA1	SA	ARWGSLQRL	1.2806	1	WB
HLA-C*07:02	SPTA1	SA	IRQELNARW	0.7586	7	WB
HLA-C*07:02	SPTA1	SA	ARWGSLQRL	0.122	1	SB
HLA-C*04:01	OR6N1	RH	IYSLHNKEI	0.9973	5	WB
HLA-C*07:02	OR6N1	RH	IYSLHNKEI	1.1288	5	WB
HLA-C*07:02	OR6N1	QR	YVRLKKSYSL	0.5847	3	WB
HLA-C*07:02	OR6N1	QR	MYVRLKKSY	0.632	4	WB
HLA-C*07:02	OR6N1	QR	VRLKKSYSL	0.054	2	SB
HLA-C*07:02	OR6N1	FL	SHLTVVLIF	0.6061	3	WB
HLA-C*04:01	OR6N1	IT	CTDTSTNVL	1.6564	6	WB
HLA-C*04:01	OR6N1	AT	NWSQVTEFI	0.9575	6	WB
HLA-B*35:03	IFI16	RS	LPQEQSQL	0.7915	6	WB
HLA-C*04:01	IFI16	RS	KLPQEQSQL	1.9419	7	WB
HLA-B*35:03	IFI16	YN	LPNPSEASTTF	0.2596	3	SB
HLA-B*35:03	IFI16	YN	PNPSEASTTF	0.7892	2	WB
HLA-B*35:03	IFI16	YN	NPSEASTTFP	1.095	1	WB
HLA-B*35:03	IFI16	YN	LPNPSEAST	0.763	3	WB
HLA-B*35:03	IFI16	YN	NPSEASTTF	0.0138	1	SB
HLA-B*07:02	OR10J1	IM	VGMSQPMSL	1.9453	7	WB
HLA-B*35:03	OR10J1	IM	VGMSQPMSL	1.5548	7	WB
HLA-C*04:01	OR10J1	IM	VGMSQPMSL	1.2551	7	WB
HLA-C*07:02	OR10J1	IM	VGMSQPMSL	0.6168	7	WB
HLA-A*03:01	IGSF9	LQ	ATRARQPAYR	0.846	6	WB
HLA-A*03:01	IGSF9	LQ	ATRARQPAY	0.7139	6	WB
HLA-B*07:02	IGSF9	LQ	ATRARQPAY	1.6915	6	WB
HLA-B*07:02	IGSF9	LQ	QPAYRQPV	1.116	1	WB
HLA-B*07:02	IGSF9	PT	RLRPEAETEL	1.8559	8	WB
HLA-B*07:02	IGSF9	PT	RPEAETELGV	1.2693	6	WB
HLA-B*07:02	IGSF9	PT	RPEAETEL	0.5277	6	WB
HLA-B*35:03	IGSF9	PT	RPEAETEL	1.2231	6	WB
HLA-C*04:01	IGSF9	PT	LRPEAETEL	1.8645	7	WB
HLA-C*07:02	IGSF9	PT	LRPEAETEL	0.2755	7	SB
HLA-B*07:02	ATP1A2	RW	MIDPPWAAV	1.4041	6	WB
HLA-B*35:03	ATP1A2	RW	MIDPPWAAV	0.7183	6	WB
HLA-C*04:01	ATP1A2	RW	SMIDPPWAAV	1.4278	7	WB
HLA-C*04:01	ATP1A2	RW	SMIDPPWAA	1.1003	7	WB
HLA-C*04:01	ATP1A2	RW	MIDPPWAAV	0.1149	6	SB
HLA-C*07:02	ATP1A2	RW	SMIDPPWAA	1.6873	7	WB
HLA-C*07:02	ATP1A2	RW	MIDPPWAAV	1.4853	6	WB
HLA-B*07:02	ATP1A4	GD	LTRDGPNTV	1.5684	4	WB
HLA-C*04:01	SLAMF6	FV	LWLVQSLLF	0.9978	4	WB
HLA-B*07:02	CD84	PL	NVLQIFQTL	1.8725	9	WB
HLA-B*35:03	CD84	PL	NVLQIFQTL	0.7188	9	WB
HLA-C*04:01	CD84	PL	TLEDQELTY	1.4164	2	WB
HLA-C*07:02	CD84	PL	NVLQIFQTL	0.7602	9	WB
HLA-B*07:02	CD84	SF	KPKITQSLMAF	0.5023	11	WB
HLA-B*35:03	CD84	RW	NYYEWIHAL	0.5248	5	WB
HLA-C*04:01	CD84	RW	RNYYEWIHAL	1.4859	6	WB
HLA-C*04:01	CD84	RW	NYYEWIHAL	0.079	5	SB
HLA-C*04:01	CD84	RW	YYEWIHAL	0.0891	4	SB
HLA-C*07:02	CD84	RW	HRNYYEWIHAL	0.5856	7	WB
HLA-C*07:02	CD84	RW	RNYYEWIHAL	0.2847	6	SB
HLA-C*07:02	CD84	RW	NYYEWIHALG	1.99	5	WB
HLA-C*07:02	CD84	RW	NYYEWIHAL	0.0041	5	SB
HLA-C*07:02	CD84	RW	YYEWIHAL	0.382	4	SB
HLA-B*07:02	SLAMF1	AT	HPLNPTNSSHL	0.2467	6	SB
HLA-B*07:02	SLAMF1	AT	NPTNSSHLLSL	1.1972	3	WB
HLA-B*07:02	SLAMF1	AT	LNPTNSSHLL	1.1453	4	WB
HLA-B*07:02	SLAMF1	AT	HPLNPTNSS	0.9121	6	WB
HLA-B*07:02	SLAMF1	AT	NPTNSSHLL	0.2987	3	SB
HLA-B*35:03	SLAMF1	AT	HPLNPTNSSHL	0.3671	6	SB
HLA-B*35:03	SLAMF1	AT	NPTNSSHLLSL	1.2942	3	WB
HLA-B*35:03	SLAMF1	AT	LNPTNSSHLL	0.6575	4	WB
HLA-B*35:03	SLAMF1	AT	HPLNPTNSS	1.5138	6	WB
HLA-B*35:03	SLAMF1	AT	NPTNSSHLL	0.04	3	SB
HLA-B*35:03	SLAMF1	AT	NPTNSSHL	1.7755	3	WB
HLA-B*07:02	SLAMF1	FL	DPKGLLSLTL	0.8313	10	WB
HLA-B*35:03	SLAMF1	FL	DPKGLLSLTL	0.9467	10	WB
HLA-A*03:01	NECTIN4	PT	RVEQPPPTR	0.5784	8	WB
HLA-B*07:02	NECTIN4	PT	VEQPPPTRNPL	0.7835	7	WB
HLA-B*07:02	NECTIN4	PT	TRNPLDGSVLL	1.2721	1	WB
HLA-B*07:02	NECTIN4	PT	EQPPPTRNPL	1.0618	6	WB
HLA-B*07:02	NECTIN4	PT	QPPPTRNPLD	1.6289	5	WB
HLA-B*07:02	NECTIN4	PT	QPPPTRNPL	0.0652	5	SB
HLA-B*35:03	NECTIN4	PT	TRNPLDGSVLL	0.3339	1	SB
HLA-B*35:03	NECTIN4	PT	EQPPPTRNPL	1.8883	6	WB
HLA-B*35:03	NECTIN4	PT	QPPPTRNPL	0.2659	5	SB
HLA-C*07:02	NECTIN4	PT	TRNPLDGSVLL	1.7342	1	WB
HLA-C*07:02	NECTIN4	PT	TRNPLDGSVL	1.0258	1	WB
HLA-C*07:02	NECTIN4	PT	TRNPLDGSV	1.3202	1	WB
HLA-A*03:01	NIT1	FV	GVITRPPHR	0.4675	2	SB
HLA-C*07:02	DEDD	IN	NRNGRDFLL	0.1702	1	SB
HLA-B*07:02	PPOX	RH	AEAAPLAHAL	1.7937	8	WB
HLA-B*07:02	PPOX	RH	AAPLAHALSA	1.2062	6	WB
HLA-B*07:02	PPOX	RH	APLAHALSAI	0.1841	5	SB
HLA-B*07:02	PPOX	RH	EAAPLAHAL	0.6444	7	WB
HLA-B*07:02	PPOX	RH	APLAHALSA	0.2617	5	SB
HLA-B*07:02	PPOX	RH	HALSAITAV	1.652	1	WB
HLA-B*35:03	PPOX	RH	AEAAPLAHAL	1.5727	8	WB
HLA-B*35:03	PPOX	RH	APLAHALSAI	1.5338	5	WB
HLA-B*35:03	PPOX	RH	EAAPLAHAL	0.0287	7	SB
HLA-B*35:03	PPOX	RH	APLAHALSA	1.1271	5	WB
HLA-B*35:03	PPOX	RH	HALSAITAV	0.2811	1	SB
HLA-C*04:01	PPOX	RH	EAAPLAHAL	1.63	7	WB
HLA-C*07:02	PPOX	RH	EAAPLAHAL	1.2874	7	WB
HLA-C*04:01	PPOX	RH	AMDSLCHGVF	1.984	7	WB
HLA-C*04:01	PPOX	RH	AMDSLCHGV	1.0583	7	WB
HLA-B*07:02	B4GALT3	RH	VCDPRGPHHVA	0.5958	8	WB
HLA-B*07:02	B4GALT3	RH	CDPRGPHHVA	1.113	7	WB
HLA-B*07:02	B4GALT3	RH	DPRGPHHVAV	0.5846	6	WB
HLA-B*07:02	B4GALT3	RH	RGPHHVAVAM	0.0664	4	SB
HLA-B*07:02	B4GALT3	RH	GPHHVAVAMN	1.0107	3	WB
HLA-B*07:02	B4GALT3	RH	DPRGPHHVA	0.5869	6	WB
HLA-B*07:02	B4GALT3	RH	GPHHVAVAM	0.0303	3	SB
HLA-B*07:02	B4GALT3	RH	GPHHVAVA	1.8956	3	WB
HLA-B*07:02	B4GALT3	RH	PHHVAVAM	1.6712	2	WB
HLA-B*35:03	B4GALT3	RH	DPRGPHHVAV	1.4236	6	WB
HLA-B*35:03	B4GALT3	RH	RGPHHVAVAM	0.8316	4	WB
HLA-B*35:03	B4GALT3	RH	DPRGPHHVA	1.3682	6	WB
HLA-B*35:03	B4GALT3	RH	GPHHVAVAM	0.068	3	SB
HLA-B*35:03	B4GALT3	RH	PHHVAVAM	1.3634	2	WB
HLA-B*35:03	ADAMTS4	PA	NAGHRSIYL	1.6298	2	WB
HLA-A*03:01	ADAMTS4	AV	VTIPVGATH	1.437	5	WB
HLA-B*07:02	ADAMTS4	AV	VTIPVGATHIL	0.6751	5	WB
HLA-B*07:02	ADAMTS4	AV	TIPVGATHIL	0.2736	4	SB
[truncated: 34,836 more rows]
