# Supplementary material for: ProGeo-neo: a customized proteogenomic workflow for neoantigen prediction and selection
Source: BMC Med Genomics. 2020 Apr 3;13(Suppl 5):52. doi: 10.1186/s12920-020-0683-4 (PMC7118832; doi:10.1186/s12920-020-0683-4)
Supplement: Supplementary file 2 — Additional file 2. List of mutant peptides identified from MaxQuant at protein level. [file 12920_2020_683_MOESM2_ESM.xls]

## Sheet: Supplementary Table S2
Gene	Sequence	AA Change
SRP14	AAAAAAAAAPAAAATAATTAATTAATAAQ	P17A
XPC	AAASHLFPFEK	Q11K
GLRX3	AAGAAEAAVAAVEEVGSAGHFEELLR	Q20H
FMC1	AALGSPAHTFR	S7A
PCNT	AALQELESEHGK	Q10H
LIG4	AASQTSQIVASHVPFADLCSTLER	T8I
MARCKSL1	AATTPESQEPQAK	A3T
VAT1	ACGLNFTDLMAR	A7T
SERPINB8	ADFSGMSAEK	T8A
ATF7IP	ADNNIDAIEETLETDDTTICSDRPPENEK	N8I
CDCA2	AGTDSPVSCASITEER	V12I
PAF1	AGVQSGTNALFVVK	L11F
WDR55	AHGAPINSLLLVDENVLATGDDTGGIR	C27R
MED17	AITLSYQEQELQDFLLSQMSQHQVHAVQQLAK	V1A
PABPC3	AKEFTNVYIK	P5T
MYBBP1A	ALGGEDNENEEELGDEAMMALDQSLASLFAEQK	S7N
HGS	ALQNAVTTFVNHMK	R12H
UQCRC2	AMAFQNPQTHVIENLHAAAYR	V2M
VPS51	APGALLAAAGLTDAATEIVER	A12T
DBN1	APPPVFYNKPPEIDITCWDADPVPEEEEGFK	E31K
DBN1	APPPVFYNKPPEIDITCWDADPVPEEEEGFKGGD	E31K
GAA	APSPLYSVEFSEEPFGVIVHR	R20H
STX5	APVSALPLAPNHLGGGAVVLGVESHASK	A22V
PLIN3	AQEALLQLSQALSLMETVK	V11A
PLCG1	AQREDELTFTK	I10T
KHDRBS1	AQTAGIQR	R2Q
LYRM4	AQVLALYR	S5A
PI16	AQVSPPASDMLHMR	T6P
CEBPZ	ASLIEEDEPAEK	V4I
CEBPZ	ASLIEEDEPAEKENSSK	V4I
FAM207A	ASPLLAIGQTLAR	V5L
DDX27	ASPSFEER	G2S
ANKRD11	ATAPVKDEYEFDEDDEQDRVPLVDDK	P22L
PRKDC	ATQMPEGGQGAPPMYQPYK	L17P
COPS7B	ATTSSSAQEMEQQLAER	A3T
PNPT1	AVAVDLGDR	N8D
PARVG	AVEPPAEEELSK	G1A
IPO4	AVGEPMRPLAEECCQLGLGLCDQVDDADLR	P27A
TUBA1A	AVLVDLEPTVIDEVR	F3L
AKR1A1	AWRDPDEPVLLEEPVVLVLAEK	A18V
TIMELESS	AYQELLATVNEMDLSPDEAVR	I14L
HADHA	CLAPMMSEVIQILQEGVDPK	R11Q
XAB2	CWLHYIEFK	R4H
MTHFD1	DAIKPNLMQTLEGTPVFVHAGPFANIAHGNSSIIADQIALK	R37Q
ASAH1	DAMWIGFLTR	V2A
MCMBP	DASALLDLMECTDTAEEQR	P8L
PUS3	DCNDTLEEDNTNLETPTK	E9D
PUS3	DCNDTLEEDNTNLETPTKR	E9D
HAUS3	DEDYLKDTVENLETQSK	I8T
ASNS	DEPLHALYDNVEK	V2E
HEXA	DFYVVEPLAFEGTPEQK	I4V
SERPINB8	DGDIHQGFQSLLSEVNR	R6Q
DDX46	DGIINDFK	S2G
YTHDC2	DGQELEPQVGEQLLQLWER	L8Q
FLNA	DGTVTVWYAPSEAGLHEMDIR	R7W
RIOX2	DHIVLTVLPDQDQSDETQEK	A17T
CSNK1A1L	DIKPDNFLMGIGR	T11I
TPCN2	DILEEPEEDELTER	G7E
GLUD2	DIVHSGLAYTMER	A6G
SYNE2	DKVPSLTTYEGGDLNNTLEDLR	S12G
DNTTIP2	DLDEDANGITDDGK	E12D
DNTTIP2	DLDEDANGITDDGKEINEK	E12D
TTI2	DLGDLIEATGFDR	E10G
AP1B1	DLISDSNPMVVANAVAALSEIVESHPSSNLLDLNPQSINK	A22V
VPS33B	DMAYVFSGAYVPLSCR	G7S
SMARCC2	DMDEPSPIPNVEEVTLPK	V8I
GPS1	DNLLLDIYLAPHVR	M7I
AKR1A1	DPDEPVLLEEPVVLVLAEK	A15V
PITRM1	DPSWIIR	Q7R
MUT	DQALAEHCLAALTECAASGDGNILALAVDASR	R7H
CAMKK2	DRPLEADGQEVPLDSSGSQAR	T15S
GLUD2	DSNYHLLMSVQESLER	L8M
THRAP3	DSRPSQAAGDNQGDEVK	A16V
THRAP3	DSRPSQAAGDNQGDEVKEQTFSGGTSQDTK	A16V
SPAG7	DTHSIEEAMNEIR	R3H
HAUS3	DTVENLETQSK	I2T
CTSA	DTVVVQDLGNIFTHLPLK	R14H
CTSA	DTVVVQDLGNIFTHLPLKR	R14H
TRAP1	DVGEWQHEEFYR	R3G
SCN3A	DVGSENDFADDEHSIFEDSESR	T15I
SLK	DVISNTSDVIGTYEAADVAQK	C13Y
PSMD13	DVPGFLQQSQSSGPGQPAVWHR	N11S
C15orf39	DYLDVPAPEATTEPDSATAEPDAAPATSEGQDK	S23A
XPO5	DYPQFVLPNFDMLYNHVK	L5F
MRPS27	EALDVLDAVLK	G7D
ZNF830	EASQGSSASSAPQSVK	H13Q
PLCG1	EDELTFTK	I7T
MDN1	EDLIQIINHNLRPGLCLGR	S8N
RAB6C	EDMIDIK	S4I
PTPRS	EDQLPSGFPNIDMGPQLNVVER	K18N
RABEPK	EDSNSLTLNHEAEKEDSVDK	A18V
NCAPD2	EDTLEFLIK	Q5E
ACIN1	EFKEEGEEMPR	I9M
PABPC3	EFSPFGTITSAK	A1E
PABPC3	EFTNVYIK	P3T
SYNE2	EFVSFSDKPVDQIVVEEK	A14V
USP47	EGSVGSTSDYVSQSYSYSSILNK	G4V
CBR4	EHDVQNTFEEMEK	L11M
IQGAP2	EIEDIIEEVTVGDIR	Y13D
PDHA1	EIEDVAQFATADPEPPLEELGYHIYSSDPPFEVR	A5V
ENO2	EILDSHGNPTVEVDLYTAK	R6H
UBXN8	EIPDLPEEPSQTTEEVVTVALR	A13T
PSMD2	ELDIMESK	P7S
PARP10	ELEEEGPQEQPEEEATPGHEEEEPVAPSTVAPR	V15A
ACIN1	ELLVPQHTVQLVGGLSPLSSPSDTK	S5P
FYCO1	ELQTCLQALELGAAEKEEDYHTALR	G8A
CHST12	ELSADSDVDEFLDK	T3S
ANP32C	ELVLDNSR	A3V
ARHGEF1	ELVPPDTLHNLPK	S10N
ERI1	EPAGEAVAPALLESPRPEGGEEPPRPSPEETQQCK	L9P
CSNK2A3	EPFFHGHDNYDQLVR	R7H
NUP88	EPQTPTNVIILSEAEEESLILNK	V20I
PDCD6IP	EPSAPSIPTPAYQSLPAGGHAPTPPTPAPR	S15L
JPT2	EQEPMPTVYSHEPR	D9Y
PELO	EQFCDYMFQQAVK	L7M
LYAR	EQNQRPLHPVANPHAEISTK	D3N
AIP	EQPGSPEWIQLDK	Q13K
ZFYVE16	EQQNDTSSELQNR	I6T
ETHE1	ESQEAVLIDPVLETAPR	R3Q
ERCC2	ETDAHLANPVLPNEVLQEAVPGSIR	D13N
GID8	ETEAALEFAQTQLVEQGEESR	A14V
TRAPPC8	ETFLQSMPASDHEFLNHYLACMLVASSSEAEPVEQFSK	L10S
MUT	EVAQQAVDADVHAVGVSTLAAGHK	I16V
KIF4B	EVCEQNQQLLR	Q11R
CAND1	EVEMCPFK	G5C
PNPT1	EVGTSDKEILTSR	I2V
SMG6	EVVLLTDDQNLR	R9Q
MCM4	FDLIFLMLDPQDEAYDR	L7M
MCM4	FDLIFLMLDPQDEAYDRR	L7M
CSNK1A1L	FEEAPDYMYLR	V4A
ARL3	FEETGQELVELLEEEK	A9V
SCFD1	FGQDIISPLLSVR	K13R
CPPED1	FIHAGVR	K7R
TMEM173	FLDKLPQQTGDR	H12R
POLR1A	FLEENADPSASEIR	P6A
POLR1A	FLEENADPSASEIREELEQYTTEIVQNNLLGSQGAHVK	P6A
TRAF3IP3	FLENEHQELQAK	Q8E
SF3A1	FNFLNPSDPYHAYYR	N7S
ESPL1	FNIICDLLELRPEETPAGAWAR	S11R
LBR	FNLSQESSYIATQYSLRPR	S2N
AURKB	FPASVPTGAQDLISK	M7T
RPL23A	FPLTTESAIK	M9I
FMNL1	FSESTAMGASR	P9A
WDR1	FTVGDHSR	I3V
SUN2	FTYDQDSEPIQTFHFQAPTMATYQVVELR	G7S
RPS3	FVDGLMTHSGDPVNYYVDTAVR	I7T
NSMCE1	FVQNNWLIEK	K5N
C9orf78	FYHEELNAPIWR	R11W
SAMM50	FYLGGPTSVR	I9V
HIBCH	GCAGVITLNRPK	T3A
SNRNP200	GCWTELGALDILQMLGR	R2C
RNASEL	GEDVENEEDEFAQNVLSSIFK	R13Q
COPZ1	GEDVPLTEQTVSQVLQSTK	A18T
JPT1	GEGDIHENVDTDLPGSLGQSEEKPVPVAPVPSPVAPAPVPSR	A27V
SPTAN1	GEIDAHEDNFK	S9N
SLC25A10	GEYQGVFHCVVETAK	A10V
ANXA11	GFGTDEQAIIDCLGSCSNK	R16C
KNL1	GGNETVQESNALR	R5T
OGDH	GHHVAQLDPLGILDADLDSSMPADIISSTDK	V21M
TBCK	GHIKLAKFGLYHMTAHGDDVDFPIGYPSYLAPEVIAQGNFK	I39N
GFM1	GIIDLIEER	V3I
GCAT	GILEGELEGICGAGTWK	R11C
MAP4	GISEDSHLESLQDVGQSAAPTFMISPETITGTGK	V29I
ITGA4	GIVQFLSK	R4Q
NCAPD2	GKPEIVGSNLDTLMSIGLDEK	V14M
CALR	GLQTNQDAR	S5N
OGT	GQLQEVIEHYR	A6V
KDM3B	GQSHEPENLIPTQIIPGTALYNIGDMVHAAR	M10I
MED12	GSGFIVTGGTEELPEEEGGGGSGGR	T5I
KMT2D	GVEPGPLGPEEHPPPAADASEPR	R12H
GBP1	GVWMWCVPHPK	I2V
PABPC3	GYGFVHFETQEAAER	H10Q
GLRX3	HASSGSFLSSANEHLK	P9S
LRPPRC	HDKVEDALNLKEEFDCLDSSAVLDTGK	R16C
SFXN2	HFLNITDPHTVFVSER	R9H
AAGAB	HGFELIELSPEELPEEDDDFPESTGVK	V6I
GLUD2	HGGTIPIVPTAEFQDR	S16R
CTNNBL1	HILGLLENF	R1H
OGFR	HNYPDLMER	V7M
ACOX1	HQSEMKPGEPEPQILDFQTQQYK	I5M
ATP6V0A1	IDDLQMVLNQTEDHHQR	R15H
GSTZ1	IDGITIHQSLAIIEYLEETRPTPR	M19T
BID	IEADSESQEDIIQNIAR	R13Q
NACA2	IEDLSQQAQLAAAEK	Q2E
NAPA	IEEACEIYTR	A9T
ECHS1	IFEEDPAVGAIVLTGGDK	T1I
MYO1G	IFLQTLDTHHR	M8T
MRPL10	IFPNQVLKPFLEDSK	V1I
FANCI	IFQNLCDLTR	I8L
RPS2	IGKPHTIPCK	V7I
UTP20	IIEDLGVHFLQYVLK	L11Q
KIF4B	ILAQDVAQLK	V7A
PRKDC	ILDVMYSHLPK	R8H
PDLIM5	ILGEVINALK	S7N
LSS	ILGVGPDDPDLVQAR	R13Q
ITPR3	ILISLRPQELVDIIK	V13I
HK1	ILPTFVR	M1I
CHCHD3	ILQCYHENTHQTLK	R6H
RNF213	IMCTVDHQGQR	D9G
GMPPB	INAGMYILSPAVLR	Q14R
CCT3	INDIVSGHK	D2N
CASP3	IPVDADFLYAYSTAPGYYSWR	E4D
NUTF2	IQHSITAQDHQPTPDSCIINMVVGQLK	S20N
CRKL	IRDQEFDHLPALLEFYK	G2R
RPL23	ISLGLPVGAVINYADNTGAK	C13Y
HDLBP	ITLEGPTEDVSVAQEQIEGMVK	N11S
EIF5AL1	IVEMSTSK	A6T
RBMXL1	IVEVLLMK	I7M
RPGRIP1L	IWIEIIALSLNDSQVTMDDTIQR	R2W
MYO1G	IYTYIGEVLVSMNPYQELPLYGPEAIAR	V12M
PABPC3	KEFSPFGTITSAK	A2E
PDHA1	KEIEDVAQFATADPEPPLEELGYHIYSSDPPFEVR	A6V
CSNK2A3	KEPFFHGHDNYDQLVR	R8H
AIMP1	KHPDADSLYVEEVDVGEISPR	A19S
CYBA	KKPSEEEAAAAAGGPPGGPQVNPIPVTDEVV	V10A
ANP32B	KLELNENR	S5N
DPP3	KLIVQPNTHLEGSDVQLLEYEASAAGLIR	R9H
EEF2	KLPHTFCQLILDPIFK	R4H
ATG4B	KLSLLGGALPMFELVEQQPSHLACPDVLNLSLDSSDVER	L17Q
SUPT6H	KMAVDALEYDESAEDANPVGALEEILENPER	A19V
SF3B1	KPGYHTPVALLNDIPQSTEQYDPFAEHRPPK	A6T
SYNE2	KQEELESTVAR	H11R
CCDC138	KQETEEELIENDYK	R14K
CENPJ	KQTFEDDLEEQIQLEEQELK	Y7D
PABPC3	KSGVGNIFIK	V9I
OGFR	KVEEEGSPGDPDHEANTQGR	S16N
DIDO1	LAAETGEGEGEPLSR	T3A
TBC1D10C	LAGTQAIFEAQQLAGVR	A4T
MROH1	LASTLLDAITDKDPLVQEQVCSALCSLGEVRPVETLR	A30V
NUBP1	LCASGAGATADTAIEEIK	P10A
NUBP1	LCASGAGATADTAIEEIKEK	P10A
SMARCAD1	LDHGEESNESAESSNNWEK	S15N
TFRC	LDSTDFTSTIK	G8S
UNC45A	LEDYDKTETEASK	A7T
ANP32B	LELNENR	S4N
CUX1	LEQDLSIIQSIQRPDAEGATEHR	A20T
GBE1	LFAYSSWEVLR	I9V
ATP1B3	LFIYNPTTEEFLGR	G9E
MAPKBP1	LFNPSNLHFVSTLPR	L10V
CIZ1	LGEIQHMSQACLLSLLPMPR	V18M
SPEN	LGEPAGESVENQEVQSK	L4P
WASHC4	LGITPEGQSYLDQFR	V3I
MDM1	LGVSAPTIPIR	V10I
DNAJC10	LHPDKNPNNPNAHGNFLK	D15N
ZAP70	LIAMTAHER	T4M
IFT122	LIGGPPGREGLLVGLK	V1L
MEPCE	LIHSAHQNIR	R6H
KDM3B	LIHVMLMDNSTPQSEGGTLK	A11T
GAPVD1	LIITSAEASPTECCQHAK	A11T
DPP3	LIVQPNTHLEGSDVQLLEYEASAAGLIR	R8H
IGHMBP2	LLESVQQHSLDAVLAR	I5V
WDR62	LLGDDDVADGSAFHAK	L11S
SRP54	LLGMGDIEGLIDKINELK	V14I
SYMPK	LLGTQHGEENSALSPLNPGELLIALHNIDSVK	G9E
COG5	LLHLYNDLWK	R3H
SREBF2	LLHSFVDSVGVMSPPLSSSSVLK	R18S
NBEA	LLSVFNQMPQR	L5F
MFHAS1	LLTLWLDNNHIR	R10H
IBA57	LLTQDEGPALVPGSR	G14S
NUF2	LLVVSLK	S2L
MYH9	LMEMETLQSQLMAEK	T2M
TSC1	LMLLNTPGQLPQTLSSPSTR	M6T
PPFIBP1	LNATEEMLQQELLSR	V1L
2019-09-09	LNEGSSAMANGVEEKEPEAPEM	M12V
GMDS	LNWKPGVAFDELVR	R6G
PRDX6	LPFPIINDR	D7N
EEF2	LPHTFCQLILDPIFK	R3H
MRPL30	LPQGLPTEENMSNTCLK	A7T
SETD2	LPTSEPEADAEIELK	P14L
AKR7A2	LQCPQVDLFYLHTPDHGTPVEETLHACQR	A13T
TRIM25	LQELTPSSGDPGEHDPASTHK	P4L
TOR1AIP1	LQQQHSEQPPLQPSPVTTR	M17T
ATG4B	LSLLGGALPMFELVEQQPSHLACPDVLNLSLDSSDVER	L16Q
SMCHD1	LSVTWPEGDELLPNEIRPAGTPIGALR	V16I
LZIC	LTADDEAFLSANTGAILSQFEK	A13T
ECH1	LTGSSAQEAASGVALGEAPDHSYESLR	E9A
KIF4B	LTLLQVASR	I2T
CTC1	LVAPGPATPMLFEK	I2V
RAB6C	LVFLGEQSVGK	A10G
PSMD4	MAHLALK	V1M
SUPT6H	MAVDALEYDESAEDANPVGALEEILENPER	A18V
PSMD4	MCIIAFVGSPVEDNEKDLVK	R2C
ITPR3	MDCVSGVSVPEVLEEDRELDSTER	L7V
ZC3H13	MDKDLGSVQGFEDTNK	E13D
GTF2E2	MDLSLLR	P3L
NAA11	MEEDPDDVPHGHITSLAVK	E4D
GIMAP6	MEEEEYEQTPQENPPEELSQDPVLELSGGLR	I9T
EXOSC5	MEEEMHTDAK	T5M
LONP1	MEMINVPGYVAQEK	S7P
PNO1	MESEMETQSAGAEEGFTQVTR	R11G
ARHGEF2	MGMLEELHLEPGVVQGLFPCVDELSDIHTR	T1M
IFITM1	MHKEEHEVAVLGAPPSTILPR	P13A
GGA1	MLAHLLK	R4H
GPS1	MLDEMKDNLLLDIYLAPHVR	M13I
CNOT3	MLDNDSILVDVIR	A11V
ATXN3	MLEANDGSGMLDEDEEDLQR	V1M
PABPC3	MNGMLLNDR	G8D
BLVRA	MNTEPERK	A3T
COPS3	MQMNTNQLTSIHADLYQLCLLAK	C16Y
CAPG	MQYAPNTQVEILPQGR	H16R
NUP214	MRDEMDAMIPER	G2R
COMT	MVDFAGMK	V7M
DOHH	NAGGEEAALALVEGLHCGSALFR	A12V
FAM208B	NAHVPIQTEGVNTADEPTTFK	R17P
EIF5AL1	NDFQLIGIQDGYLSLLQDSGEVR	P23R
TBC1D4	NELLPLSPLSPTMEEEPLVIFLSGEDDPEKIEER	V20I
PCF11	NELQEPCDGPK	S9G
PSME4	NFDDAFLPVLKPHLEHLVADTHESTQR	S21T
HEATR1	NFGAENPDPFVPVLSTAVK	N15S
PFAS	NGQGDAPPTPPPTPVDLELEWVLGK	L11P
CTCF	NHLNTHIGTRPHK	T7I
NACA2	NILFVITKPDVYK	L9P
PSMB4	NISHIMR	R4H
KIF4B	NKPIVNIDPQTAELNHLK	H10Q
PSMB2	NLADCLQSR	R7Q
GGA2	NLLDLLSPQPAPCPLNYVSQK	A8P
RBM19	NLPAGTLAAELQETFGHFGSLGR	Q10E
EIF3A	NQLTAMSSILAK	V9I
GNL3	NSLEFFTMLAQR	V8M
BRD4	NSNPDEIEIDFETLKPSTLCELER	R20C
HDGF	NSTLSEPGSGR	P4L
RRP9	NSVCIIPLHR	R9H
USP24	NTFQLLHEILVIEDPIQAER	V18A
LRRC14	NTMALLQLLDAGCLR	V3M
ADAR	NTNSVPETAPAAIPETR	K17R
EIF2A	NTVLATWQPYSTSK	T11S
CDC42	NVFDEAILAAPEPPEPK	L11P
FDXR	NVINTFTQMAHSGR	T9M
GEMIN4	NWLPLEGWNHVVK	D1N
TCF25	NYEYLIHLFQEWEAHR	R7H
HELZ	NYMQADEDCR	V3M
GLUD2	NYTDNELEK	E4D
EIF3B	PAGPGAPEAAGTEASSEEVGIAEAGPEPEVR	S28P
TBCB	PAVVAVGDFPEEDYGLDEI	T5A
MARS	PAVVETVTTTKPQQIQALMDEVTK	A10T
MAP4	PCSETSQIEDTPSSKPTLLSNGGHGVEGSDTTGSPTEFLEEK	A20S
PDLIM5	PGVTSLTTAAAFKPVGSTGVIK	A8T
PAK2	PLSNLTPLIMAAK	S4N
KIF2C	PLVQTLFEGGK	I6L
RBMXL1	PSFESGR	R5S
RBBP4	PSHSVDAHTAEVNCLSFNPYSEFILATGSTDK	A30T
THRAP3	PSQAAGDNQGDEVK	A13V
THRAP3	PSQAAGDNQGDEVKEQTFSGGTSQDTK	A13V
GTF3C1	PVSLFSTPVVEEVEVPSSLDK	E21K
RUVBL2	QASQGMVGQLVAR	A11V
SYNE2	QATSDVQESTQESATVEKLEEDWEINK	A15T
SYNE2	QATSDVQESTQESATVEKLEEDWEINKDSAVEMAMSK	A15T
VIM	QDVDNAPLAR	S7P
SYNE2	QEELESTVAR	H10R
KIF4B	QIESLETEMEFR	L11F
PRC1	QIILCMEELDHTPDTSFER	A8E
NEDD4	QISEETESVDNQESSENWEIIR	R12Q
KIF5B	QLEESVDALSEELVHLR	Q15H
PIH1D1	QLMVAMPLLLVPS	P10L
SPTBN1	QNLLSQSHTYQQFLR	A9T
CHD4	QPEYLDATSGTLHPYQMEGLNWLR	G9S
PSMD9	QSGGSSQAGAVTVSDVQELMR	V10A
CERS2	QVEVELLSQQSGLSGR	R9Q
GRK2	QVPPDLFQPYTEEICQNLR	I11T
FASN	QVQPGGPYR	E5G
TIMELESS	RAPTWSPEEEAHLQELYLANK	R14Q
CSNK1A1L	RDDMESLGYVLMYFNR	F11L
SPN	REEEPLVASEDGAVDAPAPDEPEGGDGAAP	G1R
PNPT1	REVGTSDKEILTSR	I3V
ARL3	RFEETGQELVELLEEEK	A10V
ANP32C	RIHLELR	S4L
2019-09-09	RLNEGSSAMANGVEEKEPEAPEM	M13V
EVL	RLQRPEDASGGSSPSGTSK	V2L
EIF5AL1	RNDFQLIGIQDGYLSLLQDSGEVR	P24R
PSMB2	RNLADCLQSR	R8Q
MTHFSD	RPPDTPGPETNSMEAAPGSPPGEGAPLAADVYVGNLPR	G38R
NUP85	RPVHGESDTEQLQDDDIEITK	T19I
CHCHD6	RYEQEHSAIQDK	A7S
RAD18	SAAEIVQEIENIEK	R7Q
CAP1	SALFAQINQGESITHALK	S2A
HK2	SASLCAATLAAMLQR	V12M
PNPLA6	SDFYEIMHAQPSVVLSAAHTVAAR	R8H
C5orf22	SDQTCLEPSCSCSSENQECQTAASPGEILEILK	T25P
NCBP2	SDSYVELNQYR	S8N
PRKCSH	SEALPTDLPTPSAPDLTEPK	A10T
PARP14	SEDVQSIEVQVK	R12K
GM2A	SEFAVPDLELPSWLTTGNYR	V4A
ERAP1	SELLLLACVHNYQPCVQR	Q2E
SLC1A5	SELPLDPLPLPTEEGNPLLK	V10L
DDX31	SEYSSGMEADVAK	I11V
TRMT10A	SFEMLPAFIETSNVDKK	S2F
TAF1L	SFFAPEEENEEDFQMK	K8E
CKAP5	SFHHCTASTLPK	R3H
SUCLA2	SFQGPVLIGSSHGGVNIEDVAAETPEAIIK	S24T
SUCLA2	SFQGPVLIGSSHGGVNIEDVAAETPEAIIKEPIDIEEGIK	S24T
SUCLA2	SFQGPVLIGSSHGGVNIEDVAAETPEAIIKEPIDIEEGIKK	S24T
PHIP	SGEAGISNTSR	V5G
PABPC3	SGVGNIFIK	V8I
UQCRHL	SHTEEDCTEELFDFLHAR	K18R
NCAPD2	SIDPGLKEDTLEFLIK	Q12E
PA2G4	SLVEASSSGVLVLSLCEK	S11L
RBBP4	SNNTSKPSHSVDAHTAEVNCLSFNPYSEFILATGSTDK	A36T
SORBS3	SPADPTDLGGQTSPR	I6T
NACA2	SPASDTYIVFGEAK	A6T
DBN1	SPSDSSTASTPIAEQIER	V12I
FAM114A2	SQTLSQMK	T8K
NUMA1	SQVGVSSGAPPGR	A3V
KIF4B	SSDAFTTQHALR	H12R
IGF2R	SVISFVCRPEAGPTNRPMLISLDK	R12G
UBASH3B	SVQTACDWLFSHVGDPFLDDPLPR	A4T
CCDC124	SYLEVPLEENVNR	H2Y
PDLIM1	TAASGVEASSRPLDHAQPPSSLVIDK	N9S
PDLIM1	TAASGVEASSRPLDHAQPPSSLVIDKESEVYK	N9S
MCM7	TAIHEVMEQQIISIAK	T11I
SMC6	TAQILNLQQHLSTLEK	A13T
ASCC2	TAYILQAVESAWEGVHR	D16H
PCNT	TEASTELAGTVAHELQGVHQGEFGSEK	V3A
GOLGA3	TEDSNAGNSGGNVLAPDSTK	P14L
SPOUT1	TEEAILISLAALQPGLTQAGAR	I17T
LAT	TEPAALSSQEAEEVEEEGASDYENLQELN	P20S
TRIM33	TEPADMNESCK	I1T
DFFA	TESVQEACER	T3S
LSG1	TGLPSFEESQR	L4P
MED12	TGSPLDHLPIAPSNLPMPEGNSAFTQQVHAK	R29H
PML	TGSTLVQR	A4T
SHCBP1	TGWAVEQELASLEK	M1T
TRPT1	THIHLAPGLPGDPGIISDMR	G18D
TAF1B	TIEVGTFLDLPR	V2I
DDB1	TIPLYESPR	V2I
MAPK14	TLFPGTDYIDQLK	H8Y
NAT10	TLHEVSLQESIR	Y3H
DTL	TLPSPVTITPSSMR	K1T
WNK1	TLSPEIITVTSAVGPVSMAAPTAITEAGTQPQK	M6I
PRRC2C	TLSTPQEER	A4T
AARS2	TLSVCISDGVFPGMSGPPLVLR	I10V
ERAP1	TMMNTWTLQR	K10R
SYNE2	TNVLNHAYENLTR	D6H
SUPT5H	TPHYGSQTPLHDGSHTPAQSGAWDPNNPNTPSR	R15H
PSMB2	TPYHVNLLLAGYDEHEGPALYYMDYLAALSK	A30S
SGO2	TQEDKEPISESIEVSK	N11S
METTL2A	TQTPPVEENVTQK	L4P
ELP2	TSDPALCPLIVSAAADSAVR	T8P
ASCC3	TSIECLPELIHACGGK	S5C
IFI16	TSLSAPPNTSSTENPK	S9T
MARS	TSPKPAVVETVTTTKPQQIQALMDEVTK	A14T
PRUNE1	TTEAEEVFMPVLNIK	V9M
DDX11	TTEALAAPADESQASTLRPASPLMHIEGFLAALTTANQDGR	Q27E
CKAP2L	TTEGITSDSSVAETSITSVEELAK	L10S
WASHC2A	TTPDQELAPASEPVWERPWSMEEIR	V21M
ATIC	TVASPGVSVEEAVEQIDIGGVTLLR	T8S
GART	TVDGMQQDGTPYTGILYAGIMLTK	E8D
ALDOA	TVPPAVTGITFLSGGQSEEEASINLNTINK	A27T
TBC1D24	TVTPDANVYSDIVGK	S7N
KIF4B	TYSMGGAYTAEQENEPTVGVIPR	I20V
RAB6C	VAAALPGMESTQDR	G14R
BRCA1	VAESAQGPAAAHTTDTAGYNAMEESVSR	S7G
UBR4	VALEELENKPR	M6L
PABPC3	VANTSTQTMGPRPAAAAAAAATPAVR	V9M
MUS81	VAPGSAPPWPALR	R7P
FLNA	VAQPTITDNKDGTVTVWYAPSEAGLHEMDIR	R17W
HSD17B4	VAVALPNRPPDAVLTDTTSLNQAALYR	I5L
LRPPRC	VEDALNLKEEFDCLDSSAVLDTGK	R13C
CCT7	VEKDNAEIR	A1V
SAMD9	VELTEDKIDYTK	I4T
RBMXL1	VEQATKPSFESGR	R11S
DYNC1H1	VERPDVDEK	A1V
DLAT	VFVSPLTK	A7T
HTT	VGALHGILYVLECDLLDDTAK	V7I
SMAD3	VGETFHVSQPSMTVDGFTDPSNSER	A7V
ZZEF1	VGLDWVCSMAEILR	A6V
WDR36	VGVTALQQAPAVDVVAVGLMSGQVIIHNIK	I17V
ASF1B	VGYYVNNEYLSPELR	N11S
SASH3	VHTDFTPSPYDHGSLK	D13G
TPT1	VKPFMTGATEQIK	A9T
MAP1S	VLFPGCTPPAYLLDGLVR	C11Y
ADPGK	VLLCGPVGPR	K10R
RNF213	VLQEQHQLSSR	L1V
AGO2	VLQPPSILYR	G10R
PGK2	VNEMIIGGGMAFTFLK	Y12F
TTC4	VPLFMTR	S6T
SYNE2	VPSLTTYEGGDLNNTLEDLR	S10G
SEC23A	VPVTQATR	L3V
TLDC1	VQVLAAQLLSEMK	D11E
DNTT	VQVSSQPELLDVSWLIECIGAGKPVEMTGK	R20G
DDRGK1	VSIAELAQASNSLITWGR	A15T
HECTD1	VSTLAGPSSNDENEEESKPEKEDEPQEDAK	D10N
APEX1	VSYGIGEEEHDQEGR	D7E
RNF214	VVASTQPLGR	A2V
HCFC1	VVGWSGLVPR	P7L
PRMT1	VVLDVGSGTGILCMFTAK	A16T
CSNK2A1	VYIDVNTHRPR	T3I
SLC52A2	VYQLLSAR	A1V
