# Supplementary material for: ProGeo-neo: a customized proteogenomic workflow for neoantigen prediction and selection
Source: BMC Med Genomics. 2020 Apr 3;13(Suppl 5):52. doi: 10.1186/s12920-020-0683-4 (PMC7118832; doi:10.1186/s12920-020-0683-4)
Supplement: Supplementary file 3 — Additional file 3. Results of the sequence similarity of candidate neoantigens and cross-reactive microbial peptides. [file 12920_2020_683_MOESM3_ESM.xls]

## Sheet: Supplementary Table S3
HLA-A*03:01	PAF1	LF	7	SGTNALF	184856|polyprotein|AGW21594.1|Dengue	TGTLAVF	80	7	57.143
HLA-C*04:01	PAF1	LF	9	VQSGTNALF	184856|polyprotein|AGW21594.1|Dengue	LMTGTLAVF	36	9	44.444
HLA-B*35:03	UQCRC2	VM	1	FQNPQTH	32268|hemagglutinin|AAK38298.1|Influenza	YQNPTTY	1.5	7	57.143
HLA-B*35:03	UQCRC2	VM	1	FQNPQTH	135263|hemagglutinin|ACX31970.1|Influenza	YQNPTTY	1.5	7	57.143
HLA-B*35:03	UQCRC2	VM	1	FQNPQ	110338|Protein	FQDPQ	6.3	5	80
HLA-C*04:01	AKR1A1	AV	9	LLEEPV	419002|PPE	LIEKPV	36	6	66.667
HLA-A*03:01	ASAH1	VA	1	WIGFL	20894|polyprotein	WVGWL	65	5	60
HLA-C*04:01	PUS3	ED	5	LEEDNTNL	327:ESAT-6-like	LDEISTNI	107	8	50
HLA-A*03:01	HAUS3	IT	1	VENLETQSK	149063|NS3	VENLETTMR	0.83	9	66.667
HLA-B*35:03	HAUS3	IT	5	LKDTVENL	185465|polyprotein|AGO67248.1|Dengue	LKEKEENL	25	8	62.5
HLA-C*04:01	HAUS3	IT	5	LKDTVENL	185465|polyprotein|AGO67248.1|Dengue	LKEKEENL	25	8	62.5
HLA-C*07:02	HAUS3	IT	5	LKDTVENL	185465|polyprotein|AGO67248.1|Dengue	LKEKEENL	25	8	62.5
HLA-B*35:03	VPS33B	GS	6	YVFSGA	116835|Nucleoprotein|P05133.1|Hantaan	WVFAGA	8.7	6	66.667
HLA-C*04:01	VPS33B	GS	5	YVFSGA	116835|Nucleoprotein|P05133.1|Hantaan	WVFAGA	9.7	6	66.667
HLA-C*07:02	VPS33B	GS	6	YVFSGA	116835|Nucleoprotein|P05133.1|Hantaan	WVFAGA	8.7	6	66.667
HLA-C*07:02	VPS33B	GS	5	YVFSGA	116835|Nucleoprotein|P05133.1|Hantaan	WVFAGA	9.7	6	66.667
HLA-B*07:02	SMARCC2	VI	3	PIPNVEEVTL	108067|Genome	PHPNIEEVAL	0.091	10	70
HLA-B*07:02	SMARCC2	VI	3	PNVEEVTL	107888|Genome	PNIEEVAL	0.22	8	75
HLA-B*07:02	SMARCC2	VI	3	PNVEEVTL	102922|Genome	PNIEEVAL	0.23	8	75
HLA-B*07:02	SMARCC2	VI	3	PNVEEVTL	24479|polyprotein|ADY38595.1|Hepatitis	PNIEEVAL	0.24	8	75
HLA-B*07:02	SMARCC2	VI	3	PIPNVEEVT	97750|Genome	PHPNIEEVA	0.36	9	66.667
HLA-B*07:02	SMARCC2	VI	3	PIPNVEEVT	97558|Genome	PHPNIEEVA	0.39	9	66.667
HLA-B*07:02	SMARCC2	VI	3	IPNVEEVTL	168240|major	VPEVTDVTL	5.5	9	55.556
HLA-B*07:02	SMARCC2	VI	3	SPIPNV	36563|Accessory	SPLPRV	30	6	66.667
HLA-B*07:02	SMARCC2	VI	3	PNVEEV	69799|envelope	PNPQEV	118	6	66.667
HLA-B*07:02	SMARCC2	VI	3	PIPNVEEV	108067|Genome	PHPNIEEV	0.37	8	75
HLA-B*07:02	SMARCC2	VI	3	PIPNVEEV	97750|Genome	PHPNIEEV	0.4	8	75
HLA-B*07:02	SMARCC2	VI	3	PIPNVEEV	97558|Genome	PHPNIEEV	0.43	8	75
HLA-B*07:02	SMARCC2	VI	3	PNVEEV	102922|Genome	PNIEEV	1.1	6	83.333
HLA-B*07:02	SMARCC2	VI	3	PNVEEV	107888|Genome	PNIEEV	1.3	6	83.333
HLA-B*07:02	SMARCC2	VI	3	PNVEEV	24479|polyprotein|ADY38595.1|Hepatitis	PNIEEV	1.5	6	83.333
HLA-B*07:02	SMARCC2	VI	3	SPIPNV	36563|Accessory	SPLPRV	28	6	66.667
HLA-B*07:02	SMARCC2	VI	3	PNVEEV	69799|envelope	PNPQEV	138	6	66.667
HLA-B*07:02	SMARCC2	VI	1	PNVEEVTL	107888|Genome	PNIEEVAL	0.18	8	75
HLA-B*07:02	SMARCC2	VI	1	PNVEEVTL	102922|Genome	PNIEEVAL	0.19	8	75
HLA-B*07:02	SMARCC2	VI	1	PNVEEVTL	24479|polyprotein|ADY38595.1|Hepatitis	PNIEEVAL	0.2	8	75
HLA-B*07:02	SMARCC2	VI	1	PNVEEVTL	108067|Genome	PNIEEVAL	0.22	8	75
HLA-B*07:02	SMARCC2	VI	1	PNVEEVT	97750|Genome	PNIEEVA	1.3	7	71.429
HLA-B*07:02	SMARCC2	VI	1	PNVEEVT	97558|Genome	PNIEEVA	1.5	7	71.429
HLA-B*07:02	SMARCC2	VI	1	IPNVEEVTL	168240|major	VPEVTDVTL	4.4	9	55.556
HLA-B*07:02	SMARCC2	VI	1	PNVEEV	69799|envelope	PNPQEV	59	6	66.667
HLA-B*35:03	SMARCC2	VI	5	PIPNVEEV	108067|Genome	PHPNIEEV	0.6	8	75
HLA-B*35:03	SMARCC2	VI	5	PIPNVEEV	97750|Genome	PHPNIEEV	0.74	8	75
HLA-B*35:03	SMARCC2	VI	5	PIPNVEEV	97558|Genome	PHPNIEEV	0.8	8	75
HLA-B*35:03	SMARCC2	VI	5	PNVEEV	102922|Genome	PNIEEV	1.8	6	83.333
HLA-B*35:03	SMARCC2	VI	5	PNVEEV	107888|Genome	PNIEEV	2.1	6	83.333
HLA-B*35:03	SMARCC2	VI	5	PNVEEV	24479|polyprotein|ADY38595.1|Hepatitis	PNIEEV	2.4	6	83.333
HLA-B*35:03	SMARCC2	VI	5	SPIPNV	36563|Accessory	SPLPRV	42	6	66.667
HLA-B*35:03	SMARCC2	VI	5	PNVEEV	69799|envelope	PNPQEV	283	6	66.667
HLA-B*35:03	SMARCC2	VI	3	PIPNVEEVTL	108067|Genome	PHPNIEEVAL	0.091	10	70
HLA-B*35:03	SMARCC2	VI	3	PNVEEVTL	107888|Genome	PNIEEVAL	0.22	8	75
HLA-B*35:03	SMARCC2	VI	3	PNVEEVTL	102922|Genome	PNIEEVAL	0.23	8	75
HLA-B*35:03	SMARCC2	VI	3	PNVEEVTL	24479|polyprotein|ADY38595.1|Hepatitis	PNIEEVAL	0.24	8	75
HLA-B*35:03	SMARCC2	VI	3	PIPNVEEVT	97750|Genome	PHPNIEEVA	0.36	9	66.667
HLA-B*35:03	SMARCC2	VI	3	PIPNVEEVT	97558|Genome	PHPNIEEVA	0.39	9	66.667
HLA-B*35:03	SMARCC2	VI	3	IPNVEEVTL	168240|major	VPEVTDVTL	5.5	9	55.556
HLA-B*35:03	SMARCC2	VI	3	SPIPNV	36563|Accessory	SPLPRV	30	6	66.667
HLA-B*35:03	SMARCC2	VI	3	PNVEEV	69799|envelope	PNPQEV	118	6	66.667
HLA-B*35:03	SMARCC2	VI	4	PIPNVEEV	108067|Genome	PHPNIEEV	0.47	8	75
HLA-B*35:03	SMARCC2	VI	4	PIPNVEEV	97750|Genome	PHPNIEEV	0.55	8	75
HLA-B*35:03	SMARCC2	VI	4	PIPNVEEV	97558|Genome	PHPNIEEV	0.59	8	75
HLA-B*35:03	SMARCC2	VI	4	PNVEEV	102922|Genome	PNIEEV	1.4	6	83.333
HLA-B*35:03	SMARCC2	VI	4	PNVEEV	107888|Genome	PNIEEV	1.7	6	83.333
HLA-B*35:03	SMARCC2	VI	4	PNVEEV	24479|polyprotein|ADY38595.1|Hepatitis	PNIEEV	1.9	6	83.333
HLA-B*35:03	SMARCC2	VI	4	SPIPNV	36563|Accessory	SPLPRV	41	6	66.667
HLA-B*35:03	SMARCC2	VI	4	PNVEEV	69799|envelope	PNPQEV	256	6	66.667
HLA-B*35:03	SMARCC2	VI	2	PIPNVEEVTL	108067|Genome	PHPNIEEVAL	0.093	10	70
HLA-B*35:03	SMARCC2	VI	2	PNVEEVTL	107888|Genome	PNIEEVAL	0.22	8	75
HLA-B*35:03	SMARCC2	VI	2	PNVEEVTL	102922|Genome	PNIEEVAL	0.23	8	75
HLA-B*35:03	SMARCC2	VI	2	PNVEEVTL	24479|polyprotein|ADY38595.1|Hepatitis	PNIEEVAL	0.24	8	75
HLA-B*35:03	SMARCC2	VI	2	PIPNVEEVT	97750|Genome	PHPNIEEVA	0.35	9	66.667
HLA-B*35:03	SMARCC2	VI	2	PIPNVEEVT	97558|Genome	PHPNIEEVA	0.37	9	66.667
HLA-B*35:03	SMARCC2	VI	2	IPNVEEVTL	168240|major	VPEVTDVTL	5.9	9	55.556
HLA-B*35:03	SMARCC2	VI	2	PNVEEV	69799|envelope	PNPQEV	124	6	66.667
HLA-B*35:03	SMARCC2	VI	1	PNVEEVTL	107888|Genome	PNIEEVAL	0.22	8	75
HLA-B*35:03	SMARCC2	VI	1	PNVEEVTL	102922|Genome	PNIEEVAL	0.23	8	75
HLA-B*35:03	SMARCC2	VI	1	PNVEEVTL	24479|polyprotein|ADY38595.1|Hepatitis	PNIEEVAL	0.24	8	75
HLA-B*35:03	SMARCC2	VI	1	PNVEEVTL	108067|Genome	PNIEEVAL	0.26	8	75
HLA-B*35:03	SMARCC2	VI	1	PNVEEVT	97750|Genome	PNIEEVA	1.7	7	71.429
HLA-B*35:03	SMARCC2	VI	1	PNVEEVT	97558|Genome	PNIEEVA	1.8	7	71.429
HLA-B*35:03	SMARCC2	VI	1	IPNVEEVTL	168240|major	VPEVTDVTL	5.9	9	55.556
HLA-B*35:03	SMARCC2	VI	1	PNVEEV	69799|envelope	PNPQEV	124	6	66.667
HLA-B*35:03	SMARCC2	VI	5	SPIPNV	36563|Accessory	SPLPRV	41	6	66.667
HLA-B*35:03	SMARCC2	VI	5	PIPNVE	108067|Genome	PHPNIE	41	6	66.667
HLA-B*35:03	SMARCC2	VI	5	PIPNVE	97750|Genome	PHPNIE	47	6	66.667
HLA-B*35:03	SMARCC2	VI	5	PIPNVE	97558|Genome	PHPNIE	51	6	66.667
HLA-B*35:03	SMARCC2	VI	3	PIPNVEEV	108067|Genome	PHPNIEEV	0.37	8	75
HLA-B*35:03	SMARCC2	VI	3	PIPNVEEV	97750|Genome	PHPNIEEV	0.4	8	75
HLA-B*35:03	SMARCC2	VI	3	PIPNVEEV	97558|Genome	PHPNIEEV	0.43	8	75
HLA-B*35:03	SMARCC2	VI	3	PNVEEV	102922|Genome	PNIEEV	1.1	6	83.333
HLA-B*35:03	SMARCC2	VI	3	PNVEEV	107888|Genome	PNIEEV	1.3	6	83.333
HLA-B*35:03	SMARCC2	VI	3	PNVEEV	24479|polyprotein|ADY38595.1|Hepatitis	PNIEEV	1.5	6	83.333
HLA-B*35:03	SMARCC2	VI	3	SPIPNV	36563|Accessory	SPLPRV	28	6	66.667
HLA-B*35:03	SMARCC2	VI	3	PNVEEV	69799|envelope	PNPQEV	138	6	66.667
HLA-B*35:03	SMARCC2	VI	1	PNVEEVTL	107888|Genome	PNIEEVAL	0.18	8	75
HLA-B*35:03	SMARCC2	VI	1	PNVEEVTL	102922|Genome	PNIEEVAL	0.19	8	75
HLA-B*35:03	SMARCC2	VI	1	PNVEEVTL	24479|polyprotein|ADY38595.1|Hepatitis	PNIEEVAL	0.2	8	75
HLA-B*35:03	SMARCC2	VI	1	PNVEEVTL	108067|Genome	PNIEEVAL	0.22	8	75
HLA-B*35:03	SMARCC2	VI	1	PNVEEVT	97750|Genome	PNIEEVA	1.3	7	71.429
HLA-B*35:03	SMARCC2	VI	1	PNVEEVT	97558|Genome	PNIEEVA	1.5	7	71.429
HLA-B*35:03	SMARCC2	VI	1	IPNVEEVTL	168240|major	VPEVTDVTL	4.4	9	55.556
HLA-B*35:03	SMARCC2	VI	1	PNVEEV	69799|envelope	PNPQEV	59	6	66.667
HLA-B*35:03	SMARCC2	VI	5	SPIPNV	36563|Accessory	SPLPRV	42	6	66.667
HLA-B*35:03	SMARCC2	VI	2	PIPNVEEV	108067|Genome	PHPNIEEV	0.36	8	75
HLA-B*35:03	SMARCC2	VI	2	PIPNVEEV	97750|Genome	PHPNIEEV	0.39	8	75
HLA-B*35:03	SMARCC2	VI	2	PIPNVEEV	97558|Genome	PHPNIEEV	0.45	8	75
HLA-B*35:03	SMARCC2	VI	2	PNVEEV	102922|Genome	PNIEEV	1.2	6	83.333
HLA-B*35:03	SMARCC2	VI	2	PNVEEV	107888|Genome	PNIEEV	1.4	6	83.333
HLA-B*35:03	SMARCC2	VI	2	PNVEEV	24479|polyprotein|ADY38595.1|Hepatitis	PNIEEV	1.7	6	83.333
HLA-B*35:03	SMARCC2	VI	2	PNVEEV	69799|envelope	PNPQEV	145	6	66.667
HLA-C*04:01	SMARCC2	VI	3	PIPNVEEV	108067|Genome	PHPNIEEV	0.37	8	75
HLA-C*04:01	SMARCC2	VI	3	PIPNVEEV	97750|Genome	PHPNIEEV	0.4	8	75
HLA-C*04:01	SMARCC2	VI	3	PIPNVEEV	97558|Genome	PHPNIEEV	0.43	8	75
HLA-C*04:01	SMARCC2	VI	3	PNVEEV	102922|Genome	PNIEEV	1.1	6	83.333
HLA-C*04:01	SMARCC2	VI	3	PNVEEV	107888|Genome	PNIEEV	1.3	6	83.333
HLA-C*04:01	SMARCC2	VI	3	PNVEEV	24479|polyprotein|ADY38595.1|Hepatitis	PNIEEV	1.5	6	83.333
HLA-C*04:01	SMARCC2	VI	3	SPIPNV	36563|Accessory	SPLPRV	28	6	66.667
HLA-C*04:01	SMARCC2	VI	3	PNVEEV	69799|envelope	PNPQEV	138	6	66.667
HLA-C*04:01	SMARCC2	VI	1	PNVEEVTL	107888|Genome	PNIEEVAL	0.18	8	75
HLA-C*04:01	SMARCC2	VI	1	PNVEEVTL	102922|Genome	PNIEEVAL	0.19	8	75
HLA-C*04:01	SMARCC2	VI	1	PNVEEVTL	24479|polyprotein|ADY38595.1|Hepatitis	PNIEEVAL	0.2	8	75
HLA-C*04:01	SMARCC2	VI	1	PNVEEVTL	108067|Genome	PNIEEVAL	0.22	8	75
HLA-C*04:01	SMARCC2	VI	1	PNVEEVT	97750|Genome	PNIEEVA	1.3	7	71.429
HLA-C*04:01	SMARCC2	VI	1	PNVEEVT	97558|Genome	PNIEEVA	1.5	7	71.429
HLA-C*04:01	SMARCC2	VI	1	IPNVEEVTL	168240|major	VPEVTDVTL	4.4	9	55.556
HLA-C*04:01	SMARCC2	VI	1	PNVEEV	69799|envelope	PNPQEV	59	6	66.667
HLA-A*03:01	SLK	CY	3	TYEAADV	72006|polyprotein|BAD73994.1|Hepatitis	VYEAADM	3	7	71.429
HLA-C*04:01	ACIN1	IM	9	EGEEM	180428|polyprotein|ABW82016.1|Dengue	EGEEV	183	5	80
HLA-B*07:02	ERI1	LP	9	AVAPAL	149022|nonstructural	AIAPAV	56	6	66.667
HLA-B*07:02	ERI1	LP	9	EPAGEAVAPAL	79308|transcriptional	EPTLGQHLPTL	1299	11	36.364
HLA-B*35:03	ERI1	LP	9	AVAPAL	149022|nonstructural	AIAPAV	56	6	66.667
HLA-B*35:03	ERI1	LP	9	EPAGEAVAPAL	79308|transcriptional	EPTLGQHLPTL	1299	11	36.364
HLA-B*07:02	PDCD6IP	SL	2	GGHAPT	79308|transcriptional	GQHLPT	28	6	66.667
HLA-B*07:02	PDCD6IP	SL	2	GGHAPT	64821|Protein	GQHLPT	36	6	66.667
HLA-B*07:02	PDCD6IP	SL	2	GGHAPT	423010|polyprotein|AAC03058.1|Hepatitis	GGELPT	44	6	66.667
HLA-B*07:02	PDCD6IP	SL	2	LPAGGHAP	179823|cell	IPASVSAP	116	8	50
HLA-B*07:02	PDCD6IP	SL	1	GGHAPT	79308|transcriptional	GQHLPT	30	6	66.667
HLA-B*07:02	PDCD6IP	SL	1	GGHAPT	64821|Protein	GQHLPT	38	6	66.667
HLA-B*07:02	PDCD6IP	SL	1	GGHAPT	423010|polyprotein|AAC03058.1|Hepatitis	GGELPT	46	6	66.667
HLA-B*07:02	PDCD6IP	SL	1	LPAGGHAP	179823|cell	IPASVSAP	95	8	50
HLA-B*35:03	PDCD6IP	SL	1	GGHAPT	79308|transcriptional	GQHLPT	30	6	66.667
HLA-B*35:03	PDCD6IP	SL	1	GGHAPT	64821|Protein	GQHLPT	38	6	66.667
HLA-B*35:03	PDCD6IP	SL	1	GGHAPT	423010|polyprotein|AAC03058.1|Hepatitis	GGELPT	46	6	66.667
HLA-B*35:03	PDCD6IP	SL	1	LPAGGHAP	179823|cell	IPASVSAP	95	8	50
HLA-B*35:03	JPT2	DY	5	PTVYSHEP	79308|transcriptional	PTLGQHLP	50	8	50
HLA-B*07:02	TRAPPC8	LS	5	SDHEFL	164551|envelope	EDHEFV	6.7	6	66.667
HLA-B*07:02	TRAPPC8	LS	5	PASDHEF	180450|polyprotein|AGO67248.1|Dengue	PVSQHNY	32	7	42.857
HLA-B*07:02	TRAPPC8	LS	4	DHEFL	164551|envelope	DHEFV	7	5	80
HLA-B*07:02	TRAPPC8	LS	4	PASDHEF	180450|polyprotein|AGO67248.1|Dengue	PVSQHNY	30	7	42.857
HLA-B*07:02	TRAPPC8	LS	4	PASDHEF	180450|polyprotein|AGO67248.1|Dengue	PVSQHNY	31	7	42.857
HLA-B*35:03	TRAPPC8	LS	5	SDHEFL	164551|envelope	EDHEFV	6.7	6	66.667
HLA-B*35:03	TRAPPC8	LS	5	PASDHEF	180450|polyprotein|AGO67248.1|Dengue	PVSQHNY	32	7	42.857
HLA-B*35:03	TRAPPC8	LS	4	DHEFL	164551|envelope	DHEFV	7.2	5	80
HLA-B*35:03	TRAPPC8	LS	4	PASDHEF	180450|polyprotein|AGO67248.1|Dengue	PVSQHNY	39	7	42.857
HLA-B*35:03	TRAPPC8	LS	4	DHEFL	164551|envelope	DHEFV	7	5	80
HLA-B*35:03	TRAPPC8	LS	4	PASDHEF	180450|polyprotein|AGO67248.1|Dengue	PVSQHNY	30	7	42.857
HLA-B*35:03	TRAPPC8	LS	4	PASDHEF	180450|polyprotein|AGO67248.1|Dengue	PVSQHNY	31	7	42.857
HLA-C*04:01	TRAPPC8	LS	5	PASDHEF	180450|polyprotein|AGO67248.1|Dengue	PVSQHNY	33	7	42.857
HLA-C*07:02	TRAPPC8	LS	5	PASDHEF	180450|polyprotein|AGO67248.1|Dengue	PVSQHNY	33	7	42.857
HLA-A*03:01	SCFD1	KR	9	SPLLSV	150584|polyprotein|AGO67248.1|Dengue	SPILSI	26	6	66.667
HLA-B*07:02	ESPL1	SR	1	EETPAGAW	26273|nucleocapsid	EVTPSGTW	0.42	8	62.5
HLA-B*07:02	ESPL1	SR	1	EETPAGAW	190494|nucleocapsid	EVTPSGTW	0.47	8	62.5
HLA-B*07:02	ESPL1	SR	1	EETPAGAW	62977|polyprotein|AAB67037.1|Hepatitis	RHTPVNSW	19	8	37.5
HLA-B*07:02	ESPL1	SR	1	EETPAGAW	4156|polyprotein|ABR25251.1|Hepatitis	RHTPVNSW	19	8	37.5
HLA-B*07:02	ESPL1	SR	1	RPEETP	141402|tegument	RPTERP	127	6	66.667
HLA-B*07:02	ESPL1	SR	1	RPEETP	141402|tegument	RPTERP	132	6	66.667
HLA-B*35:03	ESPL1	SR	1	EETPAGAW	26273|nucleocapsid	EVTPSGTW	0.42	8	62.5
HLA-B*35:03	ESPL1	SR	1	EETPAGAW	190494|nucleocapsid	EVTPSGTW	0.47	8	62.5
HLA-B*35:03	ESPL1	SR	1	EETPAGAW	62977|polyprotein|AAB67037.1|Hepatitis	RHTPVNSW	19	8	37.5
HLA-B*35:03	ESPL1	SR	1	EETPAGAW	4156|polyprotein|ABR25251.1|Hepatitis	RHTPVNSW	19	8	37.5
HLA-B*35:03	ESPL1	SR	1	RPEETP	141402|tegument	RPTERP	127	6	66.667
HLA-B*07:02	AURKB	MT	7	FPASVPTGA	180538|Nonstructural	FPVSIPITA	2.2	9	55.556
HLA-B*35:03	AURKB	MT	7	FPASVPTGA	180538|Nonstructural	FPVSIPITA	2.2	9	55.556
HLA-A*03:01	RPS3	IT	2	SGDPVNY	63784|Genome	TGAPVTY	10	7	57.143
HLA-C*07:02	RPS3	IT	1	SGDPVNY	63784|Genome	TGAPVTY	10	7	57.143
HLA-B*07:02	JPT1	AV	3	VPVAPVP	70491|envelope	VPTDPNP	565	7	57.143
HLA-B*07:02	JPT1	AV	5	KPVPVA	179892|p60-family	RPVPVS	33	6	66.667
HLA-B*07:02	JPT1	AV	5	KPVPVAPVP	6591|polyprotein|AAB67037.1|Hepatitis	KPTLHGPTP	233	9	44.444
HLA-B*07:02	JPT1	AV	5	VPVAPVP	70491|envelope	VPTDPNP	594	7	57.143
HLA-B*07:02	JPT1	AV	5	APV	154857|tegument	GPV	49539	3	66.667
HLA-B*07:02	JPT1	AV	3	VPVAPVP	70491|envelope	VPTDPNP	627	7	57.143
HLA-B*07:02	JPT1	AV	5	KPVPVA	179892|p60-family	RPVPVS	23	6	66.667
HLA-B*07:02	JPT1	AV	5	APV	154857|tegument	GPV	50477	3	66.667
HLA-B*35:03	JPT1	AV	3	VPVAPVP	70491|envelope	VPTDPNP	565	7	57.143
HLA-B*35:03	JPT1	AV	3	VPVAPVP	70491|envelope	VPTDPNP	627	7	57.143
HLA-A*03:01	GCAT	RC	3	GICGAGTW	18941|transcriptional	GDCVQGDW	114	8	50
HLA-A*03:01	OGT	AV	5	QLQEVIEH	151012|heat	RIQEIIEQ	18	8	50
HLA-B*35:03	KDM3B	MI	6	PENLIPT	180850|polyprotein|AFP27208.1|Dengue	PEGIIPT	1.4	7	71.429
HLA-B*35:03	KDM3B	MI	6	PENLIPT	180778|polyprotein|AFP27208.1|Dengue	PEGIIPT	1.5	7	71.429
HLA-B*35:03	KDM3B	MI	6	NLIPTQI	20865|Nucleoprotein|P41269.1|Puumala	GLFPTQI	4.9	7	71.429
HLA-B*35:03	KDM3B	MI	6	PENLIPTQI	150644|polyprotein|AGO67248.1|Dengue	PEGIIPSMF	4.9	9	44.444
HLA-B*35:03	KDM3B	MI	6	PENLIPTQ	65549|polyprotein|AGO67248.1|Dengue	PEGIIPSM	6.9	8	50
HLA-B*35:03	KDM3B	MI	6	PENLIPTQI	65550|Nonstructural	PEGIIPSMF	7.4	9	44.444
HLA-B*35:03	KDM3B	MI	6	PENLIPTQI	35238|Nonstructural	PEGIIPSMF	7.4	9	44.444
HLA-B*35:03	KDM3B	MI	6	PENLIPTQI	180407|polyprotein|ABW82016.1|Dengue	PEGIIPSMF	7.9	9	44.444
HLA-B*35:03	KDM3B	MI	6	PENLIPT	150643|polyprotein|AGW21594.1|Dengue	PEGIIPA	13	7	57.143
HLA-B*35:03	KDM3B	MI	6	PENLIPT	185125|polyprotein|AGW21594.1|Dengue	PEGIIPA	17	7	57.143
HLA-B*35:03	KDM3B	MI	6	PENLIPT	185124|polyprotein|AGW21594.1|Dengue	PEGIIPA	18	7	57.143
HLA-B*35:03	KDM3B	MI	6	PENLIPT	35237|nonstructural	PEGIIPA	21	7	57.143
HLA-B*35:03	LRPPRC	RC	2	DCLDSSAVL	185447|polyprotein|AGK36298.1|Dengue	NALDNLAVL	29	9	55.556
HLA-C*04:01	LRPPRC	RC	4	DCLDSSAVL	185447|polyprotein|AGK36298.1|Dengue	NALDNLAVL	29	9	55.556
HLA-B*35:03	ACOX1	IM	1	PGEPEP	180488|polyprotein|AGO67248.1|Dengue	PGHEEP	190	6	66.667
HLA-B*35:03	ACOX1	IM	1	KPGEPE	110394|Protein	KPLCPE	428	6	66.667
HLA-B*07:02	MRPL10	VI	1	FPNQVLKP	79300|transcriptional	FPDPGLRP	25	8	50
HLA-C*04:01	MRPL10	VI	1	FPNQVLKP	79300|transcriptional	FPDPGLRP	25	8	50
HLA-A*03:01	PDLIM5	SN	7	ILGEVINAL	190821|polyprotein|AAT94261.1|Hepatitis	LLGLGINAV	141	9	55.556
HLA-C*04:01	PDLIM5	SN	7	ILGEVINAL	190821|polyprotein|AAT94261.1|Hepatitis	LLGLGINAV	159	9	55.556
HLA-C*07:02	PDLIM5	SN	7	ILGEVINAL	190821|polyprotein|AAT94261.1|Hepatitis	LLGLGINAV	159	9	55.556
HLA-B*35:03	NUTF2	SN	8	PDSCIINMV	110431|E7|AAD33253.1|Human	PDRAHYNIV	52	9	44.444
HLA-B*35:03	NUTF2	SN	8	PDSCIINMV	110184|E7|AAD33253.1|Human	PDRAHYNIV	309	9	44.444
HLA-B*35:03	NUTF2	SN	8	PDSCIINMV	110431|E7|AAD33253.1|Human	PDRAHYNIV	57	9	44.444
HLA-B*35:03	NUTF2	SN	8	PDSCIINMV	110184|E7|AAD33253.1|Human	PDRAHYNIV	326	9	44.444
HLA-B*07:02	HDLBP	NS	7	PTEDVSV	68549|HCMVUL83|CAA35357.1|Human	PTKDVAL	4.5	7	57.143
HLA-B*35:03	HDLBP	NS	7	PTEDVSV	68549|HCMVUL83|CAA35357.1|Human	PTKDVAL	4.5	7	57.143
HLA-C*04:01	DPP3	RH	1	EGSDVQL	180428|polyprotein|ABW82016.1|Dengue	EGEEVQV	22	7	57.143
HLA-B*07:02	EEF2	RH	3	PHTFCQLI	141218|regulatory	PRTWCRLL	0.42	8	50
HLA-B*07:02	EEF2	RH	3	PHTFCQL	141218|regulatory	PRTWCRL	0.8	7	57.143
HLA-B*35:03	EEF2	RH	3	PHTFCQLI	141218|regulatory	PRTWCRLL	0.42	8	50
HLA-B*35:03	EEF2	RH	3	PHTFCQLI	141218|regulatory	PRTWCRLL	0.38	8	50
HLA-B*35:03	GBE1	IV	8	AYSSW	5938|EBNA3A	AYSSW	6.3	5	100
HLA-C*04:01	GBE1	IV	9	AYSSW	5938|EBNA3A	AYSSW	6.3	5	100
HLA-C*04:01	GBE1	IV	8	AYSSW	5938|EBNA3A	AYSSW	6.3	5	100
HLA-C*07:02	GBE1	IV	8	AYSSW	5938|EBNA3A	AYSSW	6.3	5	100
HLA-A*03:01	CIZ1	VM	7	LLSLLP	5191|core	LLSFLP	31	6	83.333
HLA-C*04:01	WASHC4	VI	1	TPEGQ	180643|polyprotein|ABW82016.1|Dengue	TPFGQ	59	5	80
HLA-C*04:01	WASHC4	VI	1	TPEGQ	180411|polyprotein|AGO67248.1|Dengue	TPFGQ	128	5	80
HLA-C*07:02	WASHC4	VI	1	TPEGQ	180643|polyprotein|ABW82016.1|Dengue	TPFGQ	59	5	80
HLA-C*07:02	WASHC4	VI	1	TPEGQ	180411|polyprotein|AGO67248.1|Dengue	TPFGQ	128	5	80
HLA-A*03:01	MDM1	VI	9	APTIPI	422989|polyprotein|ABY67644.1|Hepatitis	APALPI	25	6	66.667
HLA-A*03:01	MDM1	VI	8	APTIPI	422989|polyprotein|ABY67644.1|Hepatitis	APALPI	25	6	66.667
HLA-B*35:03	DNAJC10	DN	8	NPNAHGNF	194657|BNRF1|AGZ95154.1|Human	NPTEQGNI	18	8	50
HLA-B*35:03	DNAJC10	DN	7	NPNAHGNF	194657|BNRF1|AGZ95154.1|Human	NPTEQGNI	15	8	50
HLA-B*35:03	DNAJC10	DN	7	NPNAHGNF	194657|BNRF1|AGZ95154.1|Human	NPTEQGNI	15	8	50
HLA-C*04:01	DNAJC10	DN	7	NPNAHGNF	194657|BNRF1|AGZ95154.1|Human	NPTEQGNI	15	8	50
HLA-A*03:01	KDM3B	AT	2	SEGGTLK	120127|unnamed	HHGGTLR	12	7	57.143
HLA-A*03:01	KDM3B	AT	2	TPQSEGG	65749|HCMVUL83|CAA35357.1|Human	TPRVTGG	47	7	57.143
HLA-A*03:01	KDM3B	AT	2	TPQSEGG	65748|pp65|AAA45994.1|Human	TPRVTGG	52	7	57.143
HLA-A*03:01	KDM3B	AT	1	SEGGTLK	120127|unnamed	HHGGTLR	13	7	57.143
HLA-A*03:01	KDM3B	AT	1	TPQSEGG	65749|HCMVUL83|CAA35357.1|Human	TPRVTGG	50	7	57.143
HLA-A*03:01	KDM3B	AT	1	TPQSEGG	65748|pp65|AAA45994.1|Human	TPRVTGG	53	7	57.143
HLA-B*07:02	KDM3B	AT	3	TPQSEGG	65749|HCMVUL83|CAA35357.1|Human	TPRVTGG	47	7	57.143
HLA-B*07:02	KDM3B	AT	3	TPQSEGG	65748|pp65|AAA45994.1|Human	TPRVTGG	51	7	57.143
HLA-B*07:02	KDM3B	AT	2	TPQSEGG	65749|HCMVUL83|CAA35357.1|Human	TPRVTGG	48	7	57.143
HLA-B*07:02	KDM3B	AT	2	TPQSEGG	65748|pp65|AAA45994.1|Human	TPRVTGG	52	7	57.143
HLA-B*07:02	KDM3B	AT	1	SEGGTLK	120127|unnamed	HHGGTLR	13	7	57.143
HLA-B*07:02	KDM3B	AT	1	TPQSEGG	65749|HCMVUL83|CAA35357.1|Human	TPRVTGG	50	7	57.143
HLA-B*07:02	KDM3B	AT	1	TPQSEGG	65748|pp65|AAA45994.1|Human	TPRVTGG	53	7	57.143
HLA-B*07:02	KDM3B	AT	1	TPQSEGG	65749|HCMVUL83|CAA35357.1|Human	TPRVTGG	48	7	57.143
HLA-B*07:02	KDM3B	AT	1	TPQSEGG	65748|pp65|AAA45994.1|Human	TPRVTGG	53	7	57.143
HLA-B*35:03	KDM3B	AT	2	TPQSEGG	65749|HCMVUL83|CAA35357.1|Human	TPRVTGG	48	7	57.143
HLA-B*35:03	KDM3B	AT	2	TPQSEGG	65748|pp65|AAA45994.1|Human	TPRVTGG	52	7	57.143
HLA-B*35:03	KDM3B	AT	1	TPQSEGG	65749|HCMVUL83|CAA35357.1|Human	TPRVTGG	48	7	57.143
HLA-B*35:03	KDM3B	AT	1	TPQSEGG	65748|pp65|AAA45994.1|Human	TPRVTGG	53	7	57.143
HLA-A*03:01	SRP54	VI	6	LIDKINEL	37473|Nucleoprotein|P59595.1|SARS	LLDRLNQL	2.4	8	50
HLA-A*03:01	SRP54	VI	5	LIDKINEL	37473|Nucleoprotein|P59595.1|SARS	LLDRLNQL	2.6	8	50
HLA-C*04:01	SRP54	VI	6	LIDKINEL	37473|Nucleoprotein|P59595.1|SARS	LLDRLNQL	2.4	8	50
HLA-C*04:01	SRP54	VI	5	LIDKINEL	37473|Nucleoprotein|P59595.1|SARS	LLDRLNQL	2.4	8	50
HLA-C*07:02	SRP54	VI	6	LIDKINEL	37473|Nucleoprotein|P59595.1|SARS	LLDRLNQL	2.4	8	50
HLA-A*03:01	COG5	RH	1	LYNDLW	108965|Prolipoprotein	LYELIW	308	6	50
HLA-A*03:01	NBEA	LF	3	SVFNQMPQ	130911|G1	SLFSLMPD	8.1	8	50
HLA-B*07:02	TSC1	MT	2	PGQLPQTL	79300|transcriptional	PGLRPQNL	23	8	62.5
HLA-B*07:02	TSC1	MT	1	PGQLPQTL	79300|transcriptional	PGLRPQNL	18	8	62.5
HLA-B*35:03	TSC1	MT	2	PGQLPQTL	79300|transcriptional	PGLRPQNL	23	8	62.5
HLA-B*35:03	TSC1	MT	1	PGQLPQTL	79300|transcriptional	PGLRPQNL	18	8	62.5
HLA-C*04:01	TSC1	MT	5	LNTPG	65497|HCV-1|AAA45676.1|Hepatitis	MNTPG	5.7	5	80
HLA-B*07:02	MRPL30	AT	7	PQGLP	55683|nucleocapsid	PQGLP	1.1	5	100
HLA-B*07:02	MRPL30	AT	7	PQGLP	190533|nucleocapsid	PQGLP	1.1	5	100
HLA-B*07:02	MRPL30	AT	7	LPQGLPTE	3051|UL123;	LPQCSPDE	16	8	62.5
HLA-B*35:03	MRPL30	AT	7	PQGLP	55683|nucleocapsid	PQGLP	1.1	5	100
HLA-B*35:03	MRPL30	AT	7	PQGLP	190533|nucleocapsid	PQGLP	1.1	5	100
HLA-B*35:03	MRPL30	AT	7	LPQGLPTE	3051|UL123;	LPQCSPDE	16	8	62.5
HLA-B*07:02	SMCHD1	VI	1	RPAGTP	190533|nucleocapsid	RPQGLP	26	6	66.667
HLA-B*07:02	SMCHD1	VI	1	RPAGTP	55683|nucleocapsid	RPQGLP	31	6	66.667
HLA-B*07:02	SMCHD1	VI	1	RPAGTPI	93536|core	RPPNAPI	57	7	57.143
HLA-B*07:02	SMCHD1	VI	5	LPNEIRPA	27241|Spike	LPDPLKPT	52	8	37.5
HLA-B*07:02	SMCHD1	VI	5	LPNEIRPA	27241|Spike	LPDPLKPT	47	8	37.5
HLA-B*07:02	SMCHD1	VI	2	RPAGTP	190533|nucleocapsid	RPQGLP	22	6	66.667
HLA-B*07:02	SMCHD1	VI	2	RPAGTP	55683|nucleocapsid	RPQGLP	27	6	66.667
HLA-B*07:02	SMCHD1	VI	2	RPAGTPI	93536|core	RPPNAPI	65	7	57.143
HLA-B*07:02	SMCHD1	VI	5	LPNEIRPA	27241|Spike	LPDPLKPT	50	8	37.5
HLA-B*35:03	SMCHD1	VI	5	LPNEIRPA	27241|Spike	LPDPLKPT	47	8	37.5
HLA-B*07:02	CTC1	IV	1	PGPATP	120093|unnamed	PPPATP	25	6	83.333
HLA-B*07:02	CTC1	IV	1	VAPGPAT	230030|Nef	YTPGPGT	28	7	57.143
HLA-B*07:02	CTC1	IV	1	APGPATPML	141462|tegument	VPRPDDPVL	90	9	44.444
HLA-B*07:02	CTC1	IV	1	PGPATP	120093|unnamed	PPPATP	28	6	83.333
HLA-B*07:02	CTC1	IV	1	APGPAT	230030|Nef	TPGPGT	30	6	66.667
HLA-B*35:03	CTC1	IV	2	PGPATP	120093|unnamed	PPPATP	25	6	83.333
HLA-B*35:03	CTC1	IV	2	VAPGPAT	230030|Nef	YTPGPGT	28	7	57.143
HLA-B*35:03	CTC1	IV	1	PGPATP	120093|unnamed	PPPATP	25	6	83.333
HLA-B*35:03	CTC1	IV	1	VAPGPAT	230030|Nef	YTPGPGT	28	7	57.143
HLA-B*35:03	CTC1	IV	1	APGPATPML	141462|tegument	VPRPDDPVL	90	9	44.444
HLA-B*35:03	CTC1	IV	1	PGPATP	120093|unnamed	PPPATP	28	6	83.333
HLA-B*35:03	CTC1	IV	1	APGPAT	230030|Nef	TPGPGT	30	6	66.667
HLA-A*03:01	ZC3H13	ED	7	FEDTN	66195|Nucleoprotein|P41269.1|Puumala	FEDIN	17	5	80
HLA-B*07:02	GIMAP6	IT	1	PQENPPEE	183231|polyprotein|AFP27208.1|Dengue	PQSNSPIE	26	8	62.5
HLA-B*07:02	GIMAP6	IT	1	PQENP	110338|Protein	PQERP	31	5	80
HLA-B*07:02	GIMAP6	IT	1	PQENPP	180460|polyprotein|AGO67248.1|Dengue	PQSNAP	33	6	66.667
HLA-B*07:02	GIMAP6	IT	1	PQENPP	150217|polyprotein|AGO67248.1|Dengue	PQSNAP	35	6	66.667
HLA-B*07:02	GIMAP6	IT	1	PQENPPE	3051|UL123;	PQCSPDE	121	7	57.143
HLA-B*35:03	GIMAP6	IT	1	PQENPPEE	183231|polyprotein|AFP27208.1|Dengue	PQSNSPIE	26	8	62.5
HLA-B*35:03	GIMAP6	IT	1	PQENP	110338|Protein	PQERP	31	5	80
HLA-B*35:03	GIMAP6	IT	1	PQENPP	180460|polyprotein|AGO67248.1|Dengue	PQSNAP	33	6	66.667
HLA-B*35:03	GIMAP6	IT	1	PQENPP	150217|polyprotein|AGO67248.1|Dengue	PQSNAP	35	6	66.667
HLA-B*35:03	GIMAP6	IT	1	PQENPPE	3051|UL123;	PQCSPDE	121	7	57.143
HLA-B*35:03	HEATR1	NS	8	DPFVPVL	58740|Major	SPFIPLL	3.6	7	57.143
HLA-B*35:03	HEATR1	NS	8	DPFVPVL	29455|Major	SPFIPLL	4.5	7	57.143
HLA-B*35:03	HEATR1	NS	8	DPFVPVL	27345|Large	SPFLPLL	9.4	7	57.143
HLA-B*35:03	HEATR1	NS	8	PFVPVL	190509|HBsAg|AAL66328.1|Hepatitis	PFMPLL	21	6	66.667
HLA-B*35:03	HEATR1	NS	10	DPFVPVL	58740|Major	SPFIPLL	5.5	7	57.143
HLA-B*35:03	HEATR1	NS	10	DPFVPVL	29455|Major	SPFIPLL	6.6	7	57.143
HLA-B*35:03	HEATR1	NS	10	DPFVPVL	27345|Large	SPFLPLL	14	7	57.143
HLA-B*35:03	HEATR1	NS	10	PFVPVL	190509|HBsAg|AAL66328.1|Hepatitis	PFMPLL	30	6	66.667
HLA-B*35:03	HEATR1	NS	10	PDPFVPVL	141462|tegument	PRPDDPVL	477	8	62.5
HLA-B*35:03	HEATR1	NS	10	PDPFVPVL	103563|polyprotein|BAB18806.1|Hepatitis	PDYNPPLL	2525	8	50
HLA-B*35:03	HEATR1	NS	8	DPFVPVL	58740|Major	SPFIPLL	3.6	7	57.143
HLA-B*35:03	HEATR1	NS	8	DPFVPVL	29455|Major	SPFIPLL	4.5	7	57.143
HLA-B*35:03	HEATR1	NS	8	DPFVPVL	27345|Large	SPFLPLL	9.7	7	57.143
HLA-B*35:03	HEATR1	NS	8	PFVPVL	190509|HBsAg|AAL66328.1|Hepatitis	PFMPLL	21	6	66.667
HLA-B*35:03	HEATR1	NS	8	DPFVPVL	58740|Major	SPFIPLL	3.7	7	57.143
HLA-B*35:03	HEATR1	NS	8	DPFVPVL	29455|Major	SPFIPLL	4.7	7	57.143
HLA-B*35:03	HEATR1	NS	8	DPFVPVL	27345|Large	SPFLPLL	9.7	7	57.143
HLA-B*35:03	HEATR1	NS	8	PFVPVL	190509|HBsAg|AAL66328.1|Hepatitis	PFMPLL	22	6	66.667
HLA-B*07:02	PFAS	LP	3	PPPTPVDLEL	48896|Genome	PPQPEYDLEL	19	10	60
HLA-B*07:02	PFAS	LP	3	PPPTPVDL	120093|unnamed	PPATPTSL	24	8	62.5
HLA-B*07:02	PFAS	LP	3	TPPPTPV	53041|phosphorylated	TPDSTPC	238	7	57.143
HLA-B*07:02	PFAS	LP	3	TPPPTP	101821|vif	TKPPLP	326	6	66.667
HLA-B*07:02	PFAS	LP	6	TPPPTPV	53041|phosphorylated	TPDSTPC	243	7	57.143
HLA-B*07:02	PFAS	LP	6	PPPTP	120093|unnamed	PPATP	286	5	80
HLA-B*07:02	PFAS	LP	6	PPTPPPTPV	120093|unnamed	PPPATPTSL	3026	9	44.444
HLA-B*07:02	PFAS	LP	6	TPPPTP	101821|vif	TKPPLP	409	6	66.667
HLA-B*07:02	PFAS	LP	6	PTPPPT	179766|cell	PLPPST	706	6	66.667
HLA-B*07:02	PFAS	LP	5	TPPPTPV	53041|phosphorylated	TPDSTPC	252	7	57.143
HLA-B*07:02	PFAS	LP	5	PPPTP	120093|unnamed	PPATP	266	5	80
HLA-B*07:02	PFAS	LP	5	PPTPPPTPV	120093|unnamed	PPPATPTSL	2785	9	44.444
HLA-B*07:02	PFAS	LP	5	TPPPTP	101821|vif	TKPPLP	442	6	66.667
HLA-B*07:02	PFAS	LP	5	PTPPPT	179766|cell	PLPPST	764	6	66.667
HLA-B*07:02	PFAS	LP	3	PPPTPVDL	120093|unnamed	PPATPTSL	25	8	62.5
HLA-B*07:02	PFAS	LP	3	TPPPTPV	53041|phosphorylated	TPDSTPC	249	7	57.143
HLA-B*07:02	PFAS	LP	3	TPPPTP	101821|vif	TKPPLP	282	6	66.667
HLA-B*35:03	PFAS	LP	3	PPPTPVDLEL	48896|Genome	PPQPEYDLEL	19	10	60
HLA-B*35:03	PFAS	LP	3	PPPTPVDL	120093|unnamed	PPATPTSL	24	8	62.5
HLA-B*35:03	PFAS	LP	3	TPPPTPV	53041|phosphorylated	TPDSTPC	238	7	57.143
HLA-B*35:03	PFAS	LP	3	TPPPTP	101821|vif	TKPPLP	326	6	66.667
HLA-B*35:03	PFAS	LP	6	TPPPTPV	53041|phosphorylated	TPDSTPC	243	7	57.143
HLA-B*35:03	PFAS	LP	6	PPPTP	120093|unnamed	PPATP	286	5	80
HLA-B*35:03	PFAS	LP	6	PPTPPPTPV	120093|unnamed	PPPATPTSL	3026	9	44.444
HLA-B*35:03	PFAS	LP	6	TPPPTP	101821|vif	TKPPLP	409	6	66.667
HLA-B*35:03	PFAS	LP	6	PTPPPT	179766|cell	PLPPST	706	6	66.667
HLA-B*35:03	PFAS	LP	2	PPPTPVDL	120093|unnamed	PPATPTSL	18	8	62.5
HLA-B*35:03	PFAS	LP	2	PPPTPVDLEL	48896|Genome	PPQPEYDLEL	23	10	60
HLA-B*35:03	PFAS	LP	5	TPPPTPV	53041|phosphorylated	TPDSTPC	252	7	57.143
HLA-B*35:03	PFAS	LP	5	PPPTP	120093|unnamed	PPATP	266	5	80
HLA-B*35:03	PFAS	LP	5	PPTPPPTPV	120093|unnamed	PPPATPTSL	2785	9	44.444
HLA-B*35:03	PFAS	LP	5	TPPPTP	101821|vif	TKPPLP	442	6	66.667
HLA-B*35:03	PFAS	LP	5	PTPPPT	179766|cell	PLPPST	764	6	66.667
HLA-B*35:03	PFAS	LP	3	PPPTPVDL	120093|unnamed	PPATPTSL	25	8	62.5
HLA-B*35:03	PFAS	LP	3	TPPPTPV	53041|phosphorylated	TPDSTPC	249	7	57.143
HLA-B*35:03	PFAS	LP	3	TPPPTP	101821|vif	TKPPLP	282	6	66.667
HLA-B*07:02	GGA2	AP	2	PQPAPCPLN	79300|transcriptional	PDPGLRPQN	611	9	44.444
HLA-B*07:02	BRD4	RC	6	PSTLCEL	141218|regulatory	PRTWCRL	14	7	57.143
HLA-A*03:01	RRP9	RH	8	SVCIIPLH	150578|polyprotein|AGO67248.1|Dengue	SPCKIPFE	84	8	50
HLA-A*03:01	RBBP4	AT	8	FILATG	193837|envelope	FVLATG	1.9	6	83.333
HLA-A*03:01	RBBP4	AT	7	ILATG	193837|envelope	VLATG	36	5	80
HLA-A*03:01	RUVBL2	AV	7	MVGQLVA	180531|polyprotein|AGO67248.1|Dengue	MTGPLVA	17	7	71.429
HLA-A*03:01	KIF5B	QH	8	ALSEELVHLR	2903|Genome	ALSTGLIHLH	1.4	10	60
HLA-B*35:03	KIF5B	QH	9	ALSEELVHL	2903|Genome	ALSTGLIHL	1.4	9	66.667
HLA-C*04:01	KIF5B	QH	8	ALSEELVHL	2903|Genome	ALSTGLIHL	1.6	9	66.667
HLA-A*03:01	SPTBN1	AT	8	SQSHT	52652||||	SQSHT	8.1	5	100
HLA-C*07:02	SPTBN1	AT	5	SQSHTYQQF	52652||||	SQSHTVRGL	6.1	9	55.556
HLA-C*04:01	GRK2	IT	6	LFQPYTE	79390|Protein	LFEEYTN	23	7	57.143
HLA-C*04:01	GRK2	IT	6	LFQPYTE	154585|ribonucleotide	VFQMYTR	24	7	57.143
HLA-C*04:01	GRK2	IT	6	LFQPYT	37246|transcriptional	LFEEYT	31	6	66.667
HLA-C*07:02	GRK2	IT	6	LFQPYTE	79390|Protein	LFEEYTN	23	7	57.143
HLA-C*07:02	GRK2	IT	6	LFQPYTE	154585|ribonucleotide	VFQMYTR	24	7	57.143
HLA-C*07:02	GRK2	IT	6	LFQPYT	37246|transcriptional	LFEEYT	31	6	66.667
HLA-C*04:01	ARL3	AV	10	ETGQELV	180507|polyprotein|ABW82016.1|Dengue	HTGREIV	14	7	57.143
HLA-A*03:01	RAD18	RQ	3	IVQEIENIE	4668|HCV-1|AAA45676.1|Hepatitis	VIQMYTNVD	161	9	22.222
HLA-B*07:02	C5orf22	TP	3	SPGEIL	43447|IMMUNOGENIC	NPGELL	10	6	66.667
HLA-B*07:02	C5orf22	TP	3	SPGEIL	3051|UL123;	SPDEIM	18	6	66.667
HLA-B*07:02	C5orf22	TP	5	SPGEIL	43447|IMMUNOGENIC	NPGELL	6.6	6	66.667
HLA-B*07:02	C5orf22	TP	5	SPGEIL	3051|UL123;	SPDEIM	13	6	66.667
HLA-B*07:02	C5orf22	TP	2	SPGEIL	43447|IMMUNOGENIC	NPGELL	11	6	66.667
HLA-B*07:02	C5orf22	TP	2	SPGEIL	43447|IMMUNOGENIC	NPGELL	9	6	66.667
HLA-B*35:03	C5orf22	TP	3	SPGEIL	43447|IMMUNOGENIC	NPGELL	10	6	66.667
HLA-B*35:03	C5orf22	TP	3	SPGEIL	3051|UL123;	SPDEIM	18	6	66.667
HLA-B*35:03	C5orf22	TP	5	SPGEIL	43447|IMMUNOGENIC	NPGELL	6.6	6	66.667
HLA-B*35:03	C5orf22	TP	5	SPGEIL	3051|UL123;	SPDEIM	13	6	66.667
HLA-B*35:03	C5orf22	TP	2	SPGEIL	43447|IMMUNOGENIC	NPGELL	11	6	66.667
HLA-B*35:03	C5orf22	TP	2	SPGEIL	43447|IMMUNOGENIC	NPGELL	9	6	66.667
HLA-B*07:02	PRKCSH	AT	7	LPTDLPT	41971|putative	LPAILPA	198	7	57.143
HLA-B*07:02	PRKCSH	AT	3	LPTPSAPD	79308|transcriptional	LPTLSFPD	7.6	8	75
HLA-B*35:03	PRKCSH	AT	7	LPTDLPT	41971|putative	LPAILPA	198	7	57.143
HLA-B*35:03	PRKCSH	AT	4	LPTPSAPD	79308|transcriptional	LPTLSFPD	8.7	8	75
HLA-B*35:03	PRKCSH	AT	7	LPTDLPT	41971|putative	LPAILPA	157	7	57.143
HLA-B*35:03	PRKCSH	AT	3	LPTPSAPD	79308|transcriptional	LPTLSFPD	7.6	8	75
HLA-B*07:02	SLC1A5	VL	3	PTEEGN	194657|BNRF1|AGZ95154.1|Human	PTEQGN	0.98	6	83.333
HLA-B*07:02	SLC1A5	VL	1	PTEEGN	194657|BNRF1|AGZ95154.1|Human	PTEQGN	0.74	6	83.333
HLA-B*07:02	SLC1A5	VL	1	PTEEGN	194657|BNRF1|AGZ95154.1|Human	PTEQGN	0.8	6	83.333
HLA-B*07:02	SLC1A5	VL	8	LPLDPLP	70491|envelope	VPTDPNP	65	7	57.143
HLA-B*07:02	SLC1A5	VL	8	PLDPLPL	32941|DEN	PWDVLPM	76	7	57.143
HLA-B*07:02	SLC1A5	VL	8	PLDPLPL	32940|polyprotein|ABG75765.1|Dengue	PWDVIPM	138	7	42.857
HLA-B*07:02	SLC1A5	VL	8	PLDPLPL	32939|polyprotein|AAK67712.1|Dengue	PWDIIPM	184	7	42.857
HLA-B*35:03	SLC1A5	VL	3	PTEEGN	194657|BNRF1|AGZ95154.1|Human	PTEQGN	0.98	6	83.333
HLA-B*35:03	SLC1A5	VL	2	PTEEGN	194657|BNRF1|AGZ95154.1|Human	PTEQGN	1	6	83.333
HLA-B*35:03	SLC1A5	VL	1	PTEEGN	194657|BNRF1|AGZ95154.1|Human	PTEQGN	0.74	6	83.333
HLA-B*35:03	SLC1A5	VL	8	PLDPLPL	32941|DEN	PWDVLPM	90	7	57.143
HLA-B*35:03	SLC1A5	VL	8	LPLDPLP	70491|envelope	VPTDPNP	94	7	57.143
HLA-B*35:03	SLC1A5	VL	8	PLDPLPL	32940|polyprotein|ABG75765.1|Dengue	PWDVIPM	159	7	42.857
HLA-B*35:03	SLC1A5	VL	8	PLDPLPL	32939|polyprotein|AAK67712.1|Dengue	PWDIIPM	215	7	42.857
HLA-B*35:03	SLC1A5	VL	1	PTEEGN	194657|BNRF1|AGZ95154.1|Human	PTEQGN	0.8	6	83.333
HLA-B*35:03	SLC1A5	VL	8	LPLDPLP	70491|envelope	VPTDPNP	65	7	57.143
HLA-B*35:03	SLC1A5	VL	8	PLDPLPL	32941|DEN	PWDVLPM	76	7	57.143
HLA-B*35:03	SLC1A5	VL	8	PLDPLPL	32940|polyprotein|ABG75765.1|Dengue	PWDVIPM	138	7	42.857
HLA-B*35:03	SLC1A5	VL	8	PLDPLPL	32939|polyprotein|AAK67712.1|Dengue	PWDIIPM	184	7	42.857
HLA-C*07:02	CKAP5	RH	2	HHCTA	60031|SAG1	HHCTV	9.8	5	80
HLA-A*03:01	PA2G4	SL	3	GVLVLSLC	49831|K8.1|ABD28902.1|Human	ALLILCLC	50	8	50
HLA-A*03:01	PA2G4	SL	3	LVLSLC	36621|glycoprotein	LILYLC	63	6	66.667
HLA-A*03:01	PA2G4	SL	2	LVLSLC	36621|glycoprotein	LILYLC	67	6	66.667
HLA-A*03:01	PA2G4	SL	2	VLVLSLC	49831|K8.1|ABD28902.1|Human	LLILCLC	99	7	57.143
HLA-B*07:02	IGF2R	RG	5	RPEAGPT	36352|Polyprotein|P90247|Hepatitis	RPSWGPT	2.7	7	71.429
HLA-B*07:02	IGF2R	RG	5	RPEAGPTN	190533|nucleocapsid	RPQGLPNN	34	8	50
HLA-B*07:02	IGF2R	RG	5	RPEAGPTN	55683|nucleocapsid	RPQGLPNN	42	8	50
HLA-B*07:02	IGF2R	RG	5	PTNRP	141402|tegument	PTERP	71	5	80
HLA-B*07:02	IGF2R	RG	5	EAGPTNRP	288104|nef	EVGFPVRP	530	8	50
HLA-B*07:02	IGF2R	RG	1	PTNRP	141402|tegument	PTERP	34	5	80
HLA-B*07:02	IGF2R	RG	1	PTNRPML	93536|core	PPNAPIL	77	7	57.143
HLA-B*07:02	IGF2R	RG	2	PTNRP	141402|tegument	PTERP	34	5	80
HLA-B*07:02	IGF2R	RG	2	PTNRPML	93536|core	PPNAPIL	80	7	57.143
HLA-B*07:02	IGF2R	RG	1	PTNRP	141402|tegument	PTERP	34	5	80
HLA-B*07:02	IGF2R	RG	1	PTNRPML	93536|core	PPNAPIL	72	7	57.143
HLA-B*07:02	IGF2R	RG	1	PTNRP	141402|tegument	PTERP	35	5	80
HLA-B*07:02	IGF2R	RG	1	PTNRPML	93536|core	PPNAPIL	63	7	57.143
HLA-B*35:03	IGF2R	RG	3	PTNRP	141402|tegument	PTERP	45	5	80
HLA-B*35:03	IGF2R	RG	3	EAGPTNRP	288104|nef	EVGFPVRP	450	8	50
HLA-B*35:03	IGF2R	RG	1	PTNRP	141402|tegument	PTERP	34	5	80
HLA-B*35:03	IGF2R	RG	1	PTNRPML	93536|core	PPNAPIL	72	7	57.143
HLA-A*03:01	MAPK14	HY	4	GTDYIDQ	11455|K8.1|ABD28902.1|Human	GEDAIDE	30	7	57.143
HLA-B*35:03	MAPK14	HY	6	FPGTDYID	68581|polyprotein|AAB67037.1|Hepatitis	FTGLTHID	20	8	50
HLA-B*35:03	MAPK14	HY	6	PGTDYIDQ	11455|K8.1|ABD28902.1|Human	SGEDAIDE	24	8	50
HLA-B*35:03	MAPK14	HY	6	FPGTDYID	146213|polyprotein|ADY38595.1|Hepatitis	FTGLTHID	28	8	50
HLA-B*35:03	MAPK14	HY	6	FPGTDYID	146188|polyprotein|ADE10208.1|Hepatitis	FTGLTHID	37	8	50
HLA-B*07:02	WNK1	MI	4	TVTSAV	187063|polyprotein|ABG67747.1|West	TLTSAI	73	6	66.667
HLA-B*35:03	WNK1	MI	2	TVTSAV	187063|polyprotein|ABG67747.1|West	TLTSAI	69	6	66.667
HLA-C*04:01	WNK1	MI	6	TLSPEII	29804|p24|AAB82828.1|Human	AFSPEVI	8.2	7	57.143
HLA-B*07:02	AARS2	IV	1	PGMSGPPL	180750|Nonstructural	PGTSGSPI	2	8	62.5
HLA-B*07:02	AARS2	IV	1	PGMSGPPL	5542|Nonstructural	PGTSGSPI	2.1	8	62.5
HLA-B*07:02	AARS2	IV	1	PGMSGPPL	17802|Nonstructural	PGTSGSPI	2.1	8	62.5
HLA-B*07:02	AARS2	IV	1	PGMSGPPL	150341|polyprotein|AGW21594.1|Dengue	PGTSGSPI	3.4	8	62.5
HLA-C*04:01	AARS2	IV	5	DGVFPGM	65550|Nonstructural	EGIIPSM	18	7	42.857
HLA-C*04:01	AARS2	IV	5	DGVFPGM	65549|polyprotein|AGO67248.1|Dengue	EGIIPSM	21	7	42.857
HLA-C*04:01	AARS2	IV	5	DGVFPGM	180407|polyprotein|ABW82016.1|Dengue	EGIIPSM	21	7	42.857
HLA-C*04:01	AARS2	IV	5	DGVFPGM	35238|Nonstructural	EGIIPSM	21	7	42.857
HLA-C*04:01	AARS2	IV	5	DGVFPGM	150644|polyprotein|AGO67248.1|Dengue	EGIIPSM	26	7	42.857
HLA-C*04:01	AARS2	IV	5	DGVFPG	61861|Nucleoprotein|P03418.1|Human	EGIFAG	32	6	50
HLA-C*04:01	SYNE2	DH	4	LNHAYENL	63010|6	LNNALQNL	6.3	8	62.5
HLA-C*04:01	SYNE2	DH	4	LNHAYENL	13195|6	LNNALQNL	14	8	62.5
HLA-B*35:03	ELP2	TP	6	DPALCPLIV	93224|core	DPASRDLVV	30	9	55.556
HLA-B*35:03	PRUNE1	VM	7	EAEEVFM	185485|polyprotein|AGW21594.1|Dengue	ESEGIFL	97	7	42.857
HLA-B*35:03	PRUNE1	VM	7	EAEEVFM	185485|polyprotein|AGW21594.1|Dengue	ESEGIFL	88	7	42.857
HLA-B*07:02	WASHC2A	VM	10	PVWERPWS	75674|K8.1|ABD28902.1|Human	GFWQEGWS	47	8	37.5
HLA-B*07:02	WASHC2A	VM	10	VWERP	32243|C	LWESP	108	5	60
HLA-B*07:02	WASHC2A	VM	10	WERPWS	140769|LOW	WQAQWN	338	6	33.333
HLA-B*35:03	WASHC2A	VM	10	PVWERPWS	75674|K8.1|ABD28902.1|Human	GFWQEGWS	47	8	37.5
HLA-B*35:03	WASHC2A	VM	10	VWERP	32243|C	LWESP	108	5	60
HLA-B*35:03	WASHC2A	VM	10	WERPWS	140769|LOW	WQAQWN	338	6	33.333
HLA-C*04:01	WASHC2A	VM	8	VWERPWS	75674|K8.1|ABD28902.1|Human	FWQEGWS	49	7	42.857
HLA-C*04:01	WASHC2A	VM	8	WERPWS	140769|LOW	WQAQWN	369	6	33.333
HLA-C*07:02	WASHC2A	VM	9	PVWERPWS	75674|K8.1|ABD28902.1|Human	GFWQEGWS	42	8	37.5
HLA-C*07:02	WASHC2A	VM	9	VWERP	32243|C	LWESP	104	5	60
HLA-C*07:02	WASHC2A	VM	9	WERPWS	140769|LOW	WQAQWN	332	6	33.333
HLA-B*07:02	ATIC	TS	5	SPGVSV	69907|envelope|BAK20487.1|Human	SPNVSV	27	6	83.333
HLA-B*07:02	ATIC	TS	8	SPGVSV	69907|envelope|BAK20487.1|Human	SPNVSV	28	6	83.333
HLA-B*35:03	ATIC	TS	5	SPGVSV	69907|envelope|BAK20487.1|Human	SPNVSV	27	6	83.333
HLA-B*35:03	ATIC	TS	8	SPGVSV	69907|envelope|BAK20487.1|Human	SPNVSV	28	6	83.333
HLA-A*03:01	GART	ED	5	QDGTPY	110227|Protein	RDGNPY	0.65	6	66.667
HLA-A*03:01	GART	ED	5	MQQDGTPY	110401|Protein	VYRDGNPY	1.5	8	50
HLA-A*03:01	GART	ED	5	MQQDGTPY	178185|Protein	VYRDGNPY	1.8	8	50
HLA-A*03:01	GART	ED	5	QDGTPY	110467|Protein	RDGNPY	2	6	66.667
HLA-A*03:01	TBC1D24	SN	3	VYSDIVGK	189740|glycosyl	VYGDVIMR	52	8	37.5
HLA-A*03:01	TBC1D24	SN	2	VYSDIVGK	189740|glycosyl	VYGDVIMR	47	8	37.5
HLA-A*03:01	TBC1D24	SN	1	VYSDIVGK	189740|glycosyl	VYGDVIMR	50	8	37.5
HLA-B*35:03	TBC1D24	SN	5	VYSDIV	189740|glycosyl	VYGDVI	50	6	50
HLA-B*35:03	TBC1D24	SN	3	VYSDIV	189740|glycosyl	VYGDVI	54	6	50
HLA-B*07:02	SASH3	DG	8	TPSPY	141281|tegument	TPSPY	3	5	100
HLA-B*07:02	SASH3	DG	8	TPSPY	141470|tegument	TPSPY	3.3	5	100
HLA-B*07:02	SASH3	DG	8	PSPYD	180789|polyprotein|ABW82016.1|Dengue	PIPYD	24	5	80
HLA-B*35:03	SASH3	DG	8	TPSPY	141281|tegument	TPSPY	3	5	100
HLA-B*35:03	SASH3	DG	8	TPSPY	141470|tegument	TPSPY	3.3	5	100
HLA-B*35:03	SASH3	DG	8	PSPYD	180789|polyprotein|ABW82016.1|Dengue	PIPYD	24	5	80
HLA-A*03:01	DDRGK1	AT	7	SNSLITWG	149129|NS2	ETKLITWG	0.79	8	62.5
HLA-A*03:01	CPPED1	KR	1	VVFSGHYH	2957||||	LVFPSHHH	12	8	50
HLA-A*03:01	CPPED1	KR	1	FSGHY	154585|ribonucleotide	FGGHY	12	5	80
HLA-A*03:01	CPPED1	KR	1	VVFSGHYH	2957||||	LVFPSHHH	12	8	50
HLA-A*03:01	CPPED1	KR	1	FSGHY	154585|ribonucleotide	FGGHY	13	5	80
HLA-B*07:02	HK1	MI	9	FNPTATV	180233|gag	FNTVATV	18	7	71.429
HLA-B*35:03	HK1	MI	9	FNPTATV	180233|gag	FNTVATV	18	7	71.429
HLA-A*03:01	TTC4	ST	7	VPLFMTR	180620|polyprotein|AGO67248.1|Dengue	LPTFMTQ	11	7	57.143
